# Supplementary material for: Moonlighting activity of threonine synthase in cyanobacterial cell death
Source: mSystems. 2025 May 5;10(6):e00310-25. doi: 10.1128/msystems.00310-25 (PMC12172450; doi:10.1128/msystems.00310-25)
Supplement: Data S2 — Metabolomics. [file msystems.00310-25-s0002.xlsx]

## Sheet: Supplemental Data Legends
Supplementary data 2. Metabolomics analysis data
The metabolomics data have been deposited in the MetaboLights database (accession number: MTBLS11852), and this file contains a comprehensive list of metabolites analyzed [Metabolite list], raw data values of fold changes [Fold change], normalized values using the control group as a reference [86s IS normalized area], and summarized average fold-change values [FC ave(sum)], providing a detailed o…

## Sheet: Metabolite list
no.	151 Metabolites	Peak detection		86s detection / 65s non-detection
1	3-Methyl-2-oxovalerate (K-IVal)	D
2	5'-Deoxy-5'-Methylthioadenosine (MTAP)	D
3	5-Methyluridine (m5U)	ND
4	6-Phospho-D-gluconate (6PGA)	D
5	a-Aminoadipate (AAD)	D
6	Acetyl CoA (Ac-CoA)	D
7	Adenine (Ade)	D
8	Adenosine (Asin)	D
9	Adenosine monophosphate (AMP)	D
10	Adenosine triphosphate (ATP)	ND
11	Agmatine (Agm)	D
12	a-Ketoisovalerate (KIV)	ND
13	Alanine (Ala)	D
14	Arginine (Arg)	D
15	Argininosuccinate (ASA)	D
16	Asparagine (Asn)	ND
17	Aspartate (Asp)	D
18	Betaine (BET)	ND
19	Biotin (B7)	ND
20	Cadaverine (Cad)	ND
21	Carnitine (Car)	D
22	Choline (CHOL)	D
23	Cyclic adenosine monophosphate (cAMP)	D
24	Cyclic guanosine monophosphate (cGMP)	D
25	Cystathionine (CYS)	D
26	Cysteine (Cyst)	ND
27	Cytidine (Cyt)	ND
28	Cytidine monophosphate (CMP)	D
29	Cytidine triphosphate (CTP)	D
30	Cytosine (Cyto)	ND
31	Deoxyadenosine (dAsin)	ND
32	Deoxyadenosine monophosphate (dAMP)	ND
33	Deoxycytidine monophosphate (dCMP)	D
34	Deoxyguanosine monophosphate (dGMP)	D
35	Deoxyinosine (dIsin)	ND
36	Deoxyuridine (dUri)	ND
37	Diacetylspermine (DISPM)	ND
38	Dihydroxyisovalerate (DIHV)	D
39	Folate (FoL)	ND
40	Glucosamine (GS)	ND
41	Glutamate (Glu)	D
42	Glutamine (Gln)	D
43	Glutathione, oxidized (GSSG)	D
44	Glutathione, reduced (GSH)	ND
45	Glycine (Gly)	ND
46	Guanine (Gnin)	D
47	Guanosine (Gsin)	D
48	Guanosine diphosphate (GDP)	ND
49	Guanosine monophosphate (GMP)	D
50	Guanosine triphosphate (GTP)	D
51	Histidine (His)	ND
52	Histidinol (Hist)	ND
53	Homocysteine (Hyst)	ND
54	Homoserine (Hse)	D
55	Inosine (Isin)	ND
56	Inosine monophosphate (IMP)	D
57	Isoleucine (Ile)	D
58	Kynurenine (Kyn)	ND
59	Leucine (Leu)	D
60	Lysine (Lys)	D
61	Methionine (Met)	D
62	Mevalonate (MVA)	D
63	N,N-dimehtylglycin (Ndm)	D
64	N-Acetylornithine (Naorn)	ND
65	N-Acetylspermidine (Naspd)	ND
66	N-Acetylspermine (Naspm)	D
67	NAD+	ND
68	NADH	ND
69	NADP+	ND
70	NADPH	ND
71	Nicotinamide (NAA)	D
72	Ornithine (Orn)	D
73	Phenylalanine (Phe)	D
74	Proline (Pro)	D
75	Pseurouridine (PsU)	ND
76	Putrescine (Put)	D
77	Riboflavin (Rib)	ND
78	S-adenosylhomocystine (SAH)	D
79	S-adenosylmethionine (SAM)	D
80	Sarcosine (Sar)	ND
81	Serine (Ser)	D
82	Spermidine (Spd)	D
83	Spermine (Spm)	ND
84	Taurine (Tau)	ND
85	Thiamine (Tha)	D
86	Threonine (Thr)	D
87	Thymidine (Thd)	ND
88	Thymine (Thy)	ND
89	Tryptophan (Tryp)	D
90	Tyrosine (Tyr)	D
91	Uracil (Ura)	D
92	Uridine (Uri)	ND
93	Uridine diphosphate (UDP)	ND
94	Uridine monophosphate (UMP)	D
95	Valine (Val)	D
96	Xanthine (Xan)	ND
97	Xanthosine (Xant)	ND
98	Acetyl CoA (Ac-CoA)_f303	ND
99	Malonyl CoA (Mal-CoA)	ND
100	Carnitine	D
101	Acetyl-Carnitine	D
102	Propionyl-carnitine	ND
103	Butyryl-carnitine	ND
104	2-hydroxyglutaric acid (2-HG)	D
105	2-PG/3-PG	D
106	3-hydroxybutyric acid (3-HB)	ND
107	6-Phsphogluconate (6PGA)	D
108	Acetoacetate (Acet)	ND
109	Acetylphosphate (APP)	D
110	Adenosine diphosphate (ADP)	ND
111	Allantoate (Alla)	D
112	Allantoin (All)	ND
113	a-Oxoglutarate (a-Oxo)	D
114	Carbamoyl phosphate (CarP)	D
115	cis-Aconitate (cis-Ac)	D
116	Citrate (Cit)	D
117	Citrulline (Citr)	D
118	Deoxyribose 1-phosphate (D1-P)	D
119	Dihydroxyacetone phosphate (DHAP)	D
120	Erytrhose 4-phosphate (E4-P)	D
121	Fructose-1,6-bisphosphate (FBP)	ND
122	Fumarate (Fum)	D
123	G6-P/F6-P/M6-P	D
124	Gluconate (GA)	D
125	Glucose, fructocse, galactose, mannose	D
126	Glutamylcysteine (Glu-Cys)	ND
127	Glycerate (Gly)	D
128	Glycerol 3-phosphate (G3-P)	D
129	Guanosine diphosphate (GDP)	ND
130	Hydroxyphenylpyruvate	ND
131	Hypoxanthine (Hyx)	ND
132	Inosine triphosphate (ITP)	ND
133	isoCitrate (Ici)	ND
134	Itaconate (Itaco)	ND
135	Lactate (Lac)	D
136	Malate (Mal)	D
137	Mannitol (Man-Ol)	D
138	myo-Inositol (MI)	ND
139	Oxaloacetate	ND
140	Phosphoenolpyruvate (PEP)	D
141	Phosphoribosyl pyrophosphate (PRPP)	ND
142	p-Hydroxybenzoate (pHB)	ND
143	Pyruvate (Pyr)	D
144	R5-P/Ru5-P/X5-P	D
145	Sedoheptulose 7-phosphate (S7-P)	D
146	Shikimate (Skm)	ND
147	Succinate (Suc)	D
148	Trehalose (TRE)	ND
149	Uric acid (UA)	ND
150	Uridine triphosphate (UTP)	D
151	Malonic acid (MA)	D

## Sheet: Fold change
	FC>1.2	0.8<FC<1.2	FC<0.8									log2FC>0.26	0.8<log2FC<1.2	log2FC<0.8
Fold change	Korea_T/C			Korea_TA/C			Korea_TM/C				Fold change(log2)	Korea_T/C			Korea_TA/C			Korea_TM/C
Detected 86 metabolites	Set-1	Set-2	Set-3	Set-1	Set-2	Set-3	Set-1	Set-2	Set-3		Detected 86 metabolites	Set-1	Set-2	Set-3	Set-1	Set-2	Set-3	Set-1	Set-2	Set-3	ave_T / C	ave_TA / C	ave_TA / C
2-hydroxyglutaric acid (2-HG)	0.128947	0.409823	0.035795	0.454694	1.04179	0.0955939	0.144536	0.367993	0.0649557		2-hydroxyglutaric acid (2-HG)	-2.95514	-1.28693	-4.8041	-1.13703	0.0590619	-3.38694	-2.7905	-1.44225	-3.9444	-3.01539	-1.4883	-2.72572	1.43651			1.42858			1.02253
2-PG/3-PG	1.12717	1.08093	1.64474	0.487002	0.607492	0.656204	0.719729	0.692797	0.666171		2-PG/3-PG	0.1727	0.112276	0.71786	-1.038	-0.719062	-0.607783	-0.474475	-0.529496	-0.586035	0.334279	-0.788282	-0.530002	0.272352			0.182328			0.0455454
3-Methyl-2-oxovalerate (K-IVal)	0.941046	0.637814	0.671055	2.57284	3.01402	2.67251	0.964167	0.874687	1.25679		3-Methyl-2-oxovalerate (K-IVal)	-0.0876631	-0.648792	-0.575496	1.36336	1.59169	1.4182	-0.0526447	-0.193162	0.329744	-0.437317	1.45775	0.0279794	0.249047			0.0973183			0.220957
5'-Deoxy-5'-Methylthioadenosine (MTAP)	0.0858655	0.0963116	0.0836603	0.978022	1.06257	0.981592	5.82852	5.66491	5.42902		5'-Deoxy-5'-Methylthioadenosine (MTAP)	-3.54178	-3.37615	-3.57931	-0.0320617	0.087563	-0.0268043	2.54313	2.50205	2.44069	-3.49908	0.00956568	2.49529	0.0882667			0.0551942			0.042093
6-Phospho-D-gluconate (6PGA)	0.690749	0.598381	0.635831	0.849491	0.772021	0.979365	0.942602	0.683107	1.00554		6-Phospho-D-gluconate (6PGA)	-0.533767	-0.740864	-0.653285	-0.235329	-0.373288	-0.0300809	-0.08528	-0.549816	0.00796812	-0.642639	-0.212899	-0.209043	0.0848814			0.141008			0.243952
6-Phsphogluconate (6PGA)	0.548195	0.756356	0.888547	0.466146	0.548644	1.42334	0.386297	0.963046	1.45908		6-Phsphogluconate (6PGA)	-0.86724	-0.402863	-0.17048	-1.10115	-0.866057	0.509283	-1.37222	-0.0543235	0.545056	-0.480194	-0.485974	-0.293829	0.289659			0.710267			0.800836
a-Aminoadipate (AAD)	2.52788	5.76201	1.53454	0.548443	1.95583	0.772352	0.943201	0.470122	1.22555		a-Aminoadipate (AAD)	1.33793	2.52657	0.617803	-0.866587	0.967779	-0.37267	-0.0843624	-1.08889	0.293427	1.4941	-0.0904927	-0.293276	0.787037			0.775002			0.583344
Acetyl CoA (Ac-CoA)	2.32649	1.84375	1.14161	1.58683	1.67215	0.904074	1.88883	1.59325	0.649749		Acetyl CoA (Ac-CoA)	1.21816	0.882645	0.191073	0.666145	0.741705	-0.145487	0.917489	0.67197	-0.622045	0.763958	0.420788	0.322472	0.427621			0.401603			0.675353
Acetyl-Carnitine	1.49176	1.00892	0.98523	0.95564	0.990724	1.18542	1.09238	0.995113	1.12907		Acetyl-Carnitine	0.577019	0.0128091	-0.0214672	-0.0654601	-0.0134451	0.245403	0.127469	-0.00706747	0.175138	0.189454	0.0554993	0.0985133	0.274407			0.135951			0.0771516
Acetylphosphate (APP)	1.34303	0.780882	0.941137	1.02013	0.75937	0.730194	1.01965	0.777177	0.87522		Acetylphosphate (APP)	0.425486	-0.356824	-0.0875226	0.0287541	-0.397124	-0.453649	0.0280692	-0.363684	-0.192283	-0.00628684	-0.274006	-0.175966	0.324501			0.215324			0.160348
Adenine (Ade)	3.06727	0.670723	0.360825	0.847084	0.827926	0.234989	1.02238	0.60129	0.526596		Adenine (Ade)	1.61695	-0.57621	-1.47063	-0.239423	-0.272427	-2.08934	0.031935	-0.733867	-0.925232	-0.143295	-0.867062	-0.542388	1.29714			0.864383			0.413554
Adenosine (Asin)	0.373882	0.165335	0.395911	1.02326	1.66934	1.43473	0.77644	0.598366	0.648545		Adenosine (Asin)	-1.41935	-2.59654	-1.33675	0.0331669	0.739279	0.520781	-0.365053	-0.740901	-0.624721	-1.78421	0.431076	-0.576892	0.575389			0.295166			0.157122
Adenosine monophosphate (AMP)	0.486538	0.507329	0.676383	1.00111	1.13678	1.17075	1.45019	1.30696	1.4974		Adenosine monophosphate (AMP)	-1.03937	-0.979008	-0.564087	0.00160033	0.184951	0.227429	0.536244	0.386219	0.58246	-0.860823	0.137993	0.501641	0.211266			0.0979911			0.0837683
Agmatine (Agm)	3.49501	2.60449	2.42105	1.44725	0.79258	1.10434	1.53165	1.24176	1.48501		Agmatine (Agm)	1.80529	1.381	1.27563	0.533315	-0.335372	0.143184	0.615088	0.312389	0.570469	1.48731	0.113709	0.499315	0.228927			0.355252			0.133426
Alanine (Ala)	0.62674	0.683038	0.74823	3.30588	2.20147	2.26337	1.20401	1.12686	0.811043		Alanine (Ala)	-0.674061	-0.549962	-0.418447	1.72504	1.13847	1.17848	0.267847	0.172307	-0.302151	-0.54749	1.34733	0.0460012	0.104369			0.26758			0.249251
Allantoate (Alla)	10.4557	8.59946	8.17456	0.902116	0.943466	1.14779	13.0626	7.63943	10.6849		Allantoate (Alla)	3.38621	3.10425	3.03114	-0.148615	-0.0839581	0.198855	3.70737	2.93347	3.41749	3.17387	-0.0112394	3.35278	0.153088			0.150886			0.319241
a-Oxoglutarate (a-Oxo)	0.765371	1.52803	1.06914	1.19462	1.08844	0.90447	0.806363	1.16425	2.15077		a-Oxoglutarate (a-Oxo)	-0.38577	0.611674	0.0964568	0.256549	0.122266	-0.144855	-0.310499	0.219405	1.10485	0.107454	0.0779864	0.337919	0.407279			0.166837			0.583859
Arginine (Arg)	1.73008	1.33694	1.42243	1.24686	1.10567	1.20891	2.16622	1.98341	1.58192		Arginine (Arg)	0.790838	0.418937	0.508355	0.318302	0.144925	0.27371	1.11518	0.987985	0.661675	0.57271	0.245645	0.921613	0.158501			0.0735101			0.190997
Argininosuccinate (ASA)	2.20092	0.68	0.397949	0.710729	0.596129	0.584487	3.62439	3.58165	3.66567		Argininosuccinate (ASA)	1.13811	-0.556393	-1.32935	-0.492629	-0.746303	-0.774757	1.85774	1.84062	1.87408	-0.249211	-0.67123	1.85748	1.03049			0.126823			0.0136582
Aspartate (Asp)	1.3678	1.11726	1.02967	1.53665	0.929047	0.931296	1.74401	1.58349	1.22685		Aspartate (Asp)	0.451855	0.159961	0.0421854	0.619787	-0.106177	-0.102688	0.802407	0.663103	0.294954	0.218	0.136974	0.586822	0.172209			0.341404			0.214074
Carbamoyl phosphate (CarP)	0.529516	0.17599	0.44427	1.5059	0.591509	0.454957	1.39967	0.364834	0.733636		Carbamoyl phosphate (CarP)	-0.917255	-2.50643	-1.17049	0.590625	-0.757527	-1.1362	0.485086	-1.45469	-0.446865	-1.53139	-0.434367	-0.472155	0.697166			0.741082			0.792111
Carnitine	1.64944	1.06856	1.12499	1.30922	0.983917	0.655232	1.21067	0.798869	0.798801		Carnitine	0.721979	0.0956627	0.169911	0.38871	-0.023392	-0.609921	0.275804	-0.323969	-0.324092	0.329184	-0.0815344	-0.124086	0.279397			0.409757			0.282765
Carnitine (Car)	2.1449	0.156212	1.73171	0.451336	0.173395	1.07215	0.108486	0.121649	0.584292		Carnitine (Car)	1.10091	-2.67842	0.792197	-1.14773	-2.52786	0.100509	-3.20441	-3.0392	-0.775237	-0.261771	-1.19169	-2.33962	1.71347			1.07348			1.10824
Choline (CHOL)	2.04594	0.939635	2.09419	1.30435	1.32414	1.49731	2.25979	1.00463	1.36487		Choline (CHOL)	1.03277	-0.089828	1.0664	0.383329	0.405053	0.582371	1.17619	0.00666216	0.448759	0.669778	0.456918	0.54387	0.537298			0.0891514			0.48217
cis-Aconitate (cis-Ac)	0.813714	0.567455	0.607034	1.17889	0.944457	0.815869	1.37409	1.14372	2.76394		cis-Aconitate (cis-Ac)	-0.297406	-0.817421	-0.720151	0.237431	-0.0824436	-0.29359	0.458481	0.193739	1.46673	-0.611659	-0.0462008	0.706315	0.225731			0.218298			0.548447
Citrate (Cit)	0.778097	0.898596	0.918318	1.11788	1.1091	1.32598	1.10757	1.38561	1.64973		Citrate (Cit)	-0.361978	-0.154255	-0.122934	0.160764	0.149389	0.407058	0.147392	0.470523	0.722231	-0.213056	0.23907	0.446715	0.106078			0.118876			0.23528
Citrulline (Citr)	5.01014	5.10976	6.44208	0.671085	1.33201	1.27027	7.26708	8.06568	13.7328		Citrulline (Citr)	2.32485	2.35326	2.68753	-0.575434	0.413608	0.345138	2.86138	3.0118	3.77956	2.45521	0.061104	3.21758	0.164681			0.450967			0.402098
Cyclic adenosine monophosphate (cAMP)	2.12129	0	0.520224	2.08127	1.13651	0.973568	1.10553	1.04869	0.45212		Cyclic adenosine monophosphate (cAMP)	1.08494	0	-0.942794	1.05746	0.184608	-0.0386459	0.144735	0.068584	-1.14522	0.0473834	0.401142	-0.310634	0.828498			0.472955			0.590961
Cyclic guanosine monophosphate (cGMP)	0	0	1.03756	0	0.574436	0.973568	0	0.530048	0		Cyclic guanosine monophosphate (cGMP)	0	0	0.0531929	0	-0.799782	-0.0386459	0	-0.915805	0	0.017731	-0.279476	-0.305268	0.0250754			0.36825			0.431715
Cystathionine (CYS)	1.57341	0	1.13573	1.98655	0.542993	0	6.03858	0.864407	0.533047		Cystathionine (CYS)	0.653894	0	0.183624	0.990265	-0.880994	0	2.59421	-0.210218	-0.907664	0.279173	0.0364236	0.492109	0.275368			0.764372			1.51343
Cytidine monophosphate (CMP)	0.413993	0.0647372	0.99534	0.612803	0.260472	1.51714	0.0685936	0.110147	0.453317		Cytidine monophosphate (CMP)	-1.27232	-3.94926	-0.00673797	-0.706504	-1.9408	0.60135	-3.86578	-3.18249	-1.14141	-1.74277	-0.681985	-2.72989	1.64355			1.03797			1.15735
Cytidine triphosphate (CTP)	1.4382	1.38185	1.34525	0.721353	0.895572	1.04743	3.16828	2.83679	2.8712		Cytidine triphosphate (CTP)	0.524268	0.466601	0.427873	-0.471223	-0.159118	0.0668472	1.6637	1.50426	1.52165	0.472914	-0.187831	1.5632	0.0396055			0.220602			0.0714155
Deoxycytidine monophosphate (dCMP)	0.0760349	0.236451	0.0889838	1.16276	0.690647	0.884462	0.603822	0.880052	0.531556		Deoxycytidine monophosphate (dCMP)	-3.71719	-2.08039	-3.49031	0.217559	-0.533979	-0.177128	-0.727804	-0.184339	-0.911705	-3.09596	-0.164516	-0.607949	0.72407			0.306943			0.308803
Deoxyguanosine monophosphate (dGMP)	0.0471106	0.398975	0.253235	0.808558	1.05198	0.622094	0.0737933	0.53876	0.432861		Deoxyguanosine monophosphate (dGMP)	-4.4078	-1.32563	-1.98145	-0.306576	0.0731023	-0.684796	-3.76037	-0.892285	-1.20802	-2.57163	-0.30609	-1.95356	1.32569			0.309411			1.28409
Deoxyribose 1-phosphate (D1-P)	1.11475	0.929489	0.88276	0.842037	1.04053	0.842753	1.13314	1.26593	0.851094		Deoxyribose 1-phosphate (D1-P)	0.156726	-0.105491	-0.179908	-0.248044	0.0573207	-0.246818	0.180332	0.340202	-0.232609	-0.0428909	-0.145847	0.095975	0.144383			0.143662			0.241337
Dihydroxyacetone phosphate (DHAP)	0.851235	1.18479	1.02983	0.871363	1.07132	1.00784	1.18142	1.22429	1.07073		Dihydroxyacetone phosphate (DHAP)	-0.232371	0.24463	0.0424007	-0.198654	0.0993955	0.0112644	0.240528	0.291947	0.0985945	0.0182198	-0.0293312	0.210356	0.195484			0.125018			0.0817681
Dihydroxyisovalerate (DIHV)	0.993212	1.48649	0.923567	0.841941	1.43044	1.76012	1.07447	2.13662	1.80455		Dihydroxyisovalerate (DIHV)	-0.00982597	0.571909	-0.114711	-0.24821	0.516457	0.815678	0.103623	1.09533	0.851643	0.149124	0.361308	0.683533	0.302005			0.447971			0.421954
Erytrhose 4-phosphate (E4-P)	0.952323	0.982637	0.953029	1.0293	0.917932	0.93827	1.21308	1.16592	1.16138		Erytrhose 4-phosphate (E4-P)	-0.0704775	-0.0252695	-0.069408	0.0416704	-0.123541	-0.0919243	0.278677	0.221475	0.215841	-0.0550517	-0.0579316	0.238664	0.0210637			0.0716022			0.0283864
Fumarate (Fum)	1.21706	0.882911	0.36313	0.653756	1.28866	1.15617	0.91243	1.1152	1.00338		Fumarate (Fum)	0.283395	-0.17966	-1.46144	-0.613176	0.365867	0.209348	-0.132214	0.157301	0.00486853	-0.452569	-0.0126535	0.00998524	0.738004			0.429414			0.11825
G6-P/F6-P/M6-P	0.881262	1.07559	1.06294	0.939875	0.960765	1.16723	1.05228	1.14519	1.21562		G6-P/F6-P/M6-P	-0.182358	0.105128	0.0880618	-0.0894585	-0.0577449	0.223088	0.0735225	0.195592	0.281698	0.00361056	0.0252948	0.183604	0.131684			0.140459			0.0854091
Gluconate (GA)	0.274404	0.391867	0.261494	0.860723	0.814249	1.08203	1.20779	1.635	1.98242		Gluconate (GA)	-1.86563	-1.35157	-1.93515	-0.216378	-0.296458	0.113735	0.272372	0.709291	0.987264	-1.71745	-0.133034	0.656309	0.260269			0.177528			0.294248
Glucose, fructocse, galactose, mannose	0.595699	0.716246	0.62378	0.913684	1.018	1.22516	0.837074	0.872161	0.980178		Glucose, fructocse, galactose, mannose	-0.747344	-0.481473	-0.68089	-0.130234	0.0257339	0.292966	-0.256572	-0.197334	-0.0288838	-0.636569	0.0628221	-0.16093	0.112975			0.17475			0.0964518
Glutamate (Glu)	0.149873	0.127441	0.1319	0.717546	0.782185	0.978767	0.548874	0.497179	0.59782		Glutamate (Glu)	-2.73818	-2.9721	-2.92249	-0.478857	-0.354418	-0.0309629	-0.865453	-1.00816	-0.742218	-2.87759	-0.288079	-0.871944	0.100636			0.188773			0.108668
Glutamine (Gln)	0.534773	0.53204	0.489039	0.777474	1.14504	0.830404	0.652842	0.753067	0.607114		Glutamine (Gln)	-0.903	-0.910393	-1.03198	-0.363134	0.195399	-0.268115	-0.615193	-0.40915	-0.719961	-0.948458	-0.145283	-0.581435	0.0591361			0.244002			0.129114
Glutathione, oxidized (GSSG)	2.03024	0.27189	0.668312	1.93958	1.30112	1.01633	3.04151	0.951272	0.687756		Glutathione, oxidized (GSSG)	1.02165	-1.87891	-0.581407	0.955741	0.379755	0.023364	1.60479	-0.0720708	-0.540032	-0.479555	0.452953	0.330896	1.18633			0.384144			0.920815
Glycerate (Gly)	9.55312	6.74758	26.7065	2.1809	1.70237	2.6533	6.56695	7.44561	11.5406		Glycerate (Gly)	3.25597	2.75437	4.73912	1.12492	0.767546	1.40779	2.71522	2.89639	3.52865	3.58315	1.10009	3.04676	0.842652			0.261968			0.348687
Glycerol 3-phosphate (G3-P)	0.784998	1.08579	0.93575	0.898046	1.20921	0.892056	0.814347	1.29265	0.839619		Glycerol 3-phosphate (G3-P)	-0.349239	0.118751	-0.0958047	-0.155139	0.274068	-0.164794	-0.296284	0.37033	-0.252194	-0.108764	-0.0152884	-0.0593826	0.191276			0.204644			0.304385
Guanine (Gnin)	0.0492851	0.159046	0.252905	1.03774	1.05934	1.1764	0.752453	0.567832	0.538745		Guanine (Gnin)	-4.3427	-2.65249	-1.98333	0.0534393	0.0831666	0.234373	-0.410326	-0.816464	-0.892326	-2.99284	0.123659	-0.706372	0.99282			0.0792211			0.211615
Guanosine (Gsin)	0.23941	0.360758	0.183362	1.16395	1.57906	1.43517	0.501969	0.917696	0.592105		Guanosine (Gsin)	-2.06244	-1.4709	-2.44724	0.219025	0.659068	0.521226	-0.994329	-0.123912	-0.756074	-1.99353	0.46644	-0.624772	0.401556			0.183776			0.367275
Guanosine monophosphate (GMP)	0.0583554	0.225589	0.215404	1.01269	1.20018	1.15717	0.728123	0.790083	0.717915		Guanosine monophosphate (GMP)	-4.09899	-2.14823	-2.21488	0.0181884	0.26325	0.210605	-0.457745	-0.339925	-0.478116	-2.8207	0.164014	-0.425262	0.904297			0.10533			0.0609129
Guanosine triphosphate (GTP)	2.28451	1.85804	1.24559	0.935016	0.723932	0.827167	2.06234	1.6988	0.923907		Guanosine triphosphate (GTP)	1.19188	0.893785	0.31683	-0.0969373	-0.466074	-0.273749	1.04428	0.764517	-0.11418	0.800833	-0.27892	0.564874	0.363235			0.150744			0.49356
Homoserine (Hse)	158.394	107.767	80.8796	2.74138	3.71205	3.10455	21.1187	22.3276	19.9075		Homoserine (Hse)	7.30738	6.75177	6.3377	1.4549	1.89221	1.63438	4.40045	4.48076	4.31524	6.79895	1.6605	4.39882	0.39727			0.179484			0.0675814
Inosine monophosphate (IMP)	0.256868	0.383598	0.372691	1.22959	1.28034	1.02809	1.07766	0.848394	0.975701		Inosine monophosphate (IMP)	-1.9609	-1.38233	-1.42395	0.298173	0.356531	0.0399639	0.107898	-0.237194	-0.0354886	-1.58906	0.231556	-0.0549282	0.263479			0.137555			0.141552
Isoleucine (Ile)	5.8622	8.11927	6.10859	0.9634	0.622506	0.692394	2.38218	2.25196	2.05206		Isoleucine (Ile)	2.55144	3.02135	2.61084	-0.0537937	-0.68384	-0.530335	1.25228	1.17118	1.03707	2.72788	-0.422656	1.15351	0.208929			0.268248			0.0887419
Lactate (Lac)	1.28152	1.3044	2.25172	0.53842	1.06712	0.755803	1.13939	1.77699	1.32652		Lactate (Lac)	0.357851	0.383387	1.17103	-0.893196	0.0937238	-0.403918	0.188265	0.829437	0.407649	0.637422	-0.40113	0.475117	0.377459			0.402913			0.266069
Leucine (Leu)	0.830473	0.75047	0.771859	0.897242	0.88444	0.644593	1.18041	1.05465	1.19815		Leucine (Leu)	-0.267995	-0.414133	-0.373591	-0.156432	-0.177163	-0.633539	0.239286	0.0767594	0.260809	-0.351907	-0.322378	0.192285	0.0615997			0.220187			0.0821599
Lysine (Lys)	0.74768	0.96336	0.786065	0.887955	0.95499	1.05265	0.596479	0.739144	0.661907		Lysine (Lys)	-0.419507	-0.0538535	-0.347279	-0.171441	-0.0664423	0.0740205	-0.745458	-0.436073	-0.595301	-0.273546	-0.054621	-0.592277	0.15812			0.100557			0.126324
Malate (Mal)	0.995797	0.88589	0.851045	1.17623	1.23312	0.828345	1.37947	1.39207	1.72632		Malate (Mal)	-0.0060766	-0.1748	-0.232693	0.234164	0.302309	-0.271696	0.46411	0.477229	0.787696	-0.137857	0.0882594	0.576345	0.0961331			0.256043			0.149544
Malonic acid (MA)	0.378359	0.273848	0.844052	0.821612	1.06757	0.835021	0.651916	0.796382	0.947327		Malonic acid (MA)	-1.40217	-1.86855	-0.244596	-0.283472	0.0943272	-0.260115	-0.617242	-0.328468	-0.078066	-1.17177	-0.149753	-0.341259	0.682701			0.172854			0.220303
Mannitol (Man-Ol)	1.44087	1.12909	1.20188	0.559782	0.450694	1.19571	0.823681	0.900989	0.92538		Mannitol (Man-Ol)	0.526939	0.175155	0.265291	-0.837063	-1.14978	0.257867	-0.279842	-0.150418	-0.111883	0.322462	-0.576326	-0.180714	0.149197			0.603521			0.0718376
Methionine (Met)	0.219506	0.31015	0.333543	1.5629	1.99815	1.55637	70.9362	84.1926	64.4531		Methionine (Met)	-2.18767	-1.68896	-1.58406	0.644223	0.998663	0.638186	6.14845	6.39562	6.01018	-1.82023	0.760357	6.18475	0.263325			0.168525			0.159436
Mevalonate (MVA)	0.173066	0.0213634	0.230868	0.432129	0.181479	0.976232	0.0464311	0.0850832	0.233308		Mevalonate (MVA)	-2.5306	-5.54871	-2.11486	-1.21047	-2.46212	-0.0347038	-4.42877	-3.55498	-2.09969	-3.39806	-1.23577	-3.36115	1.53018			0.991152			0.960668
N,N-dimehtylglycin (Ndm)	1528.9	86.4865	293.664	4.01147	0.807432	1.2501	3.64985	0.575676	4.04586		N,N-dimehtylglycin (Ndm)	10.5783	6.4344	8.19802	2.00413	-0.308587	0.322045	1.86784	-0.796672	2.01645	8.40357	0.67253	1.0292	1.69796			0.976147			1.29251
N-Acetylspermine (Naspm)	1.59878	0.922948	0.787153	1.03905	1.1639	1.76933	1.18395	0.938213	0.723352		N-Acetylspermine (Naspm)	0.676974	-0.115679	-0.345284	0.0552673	0.21897	0.8232	0.243605	-0.0920119	-0.46723	0.0720037	0.365812	-0.105212	0.437928			0.330255			0.290347
Nicotinamide (NAA)	0.637747	0.804222	0.747695	0.907106	0.924065	0.70792	0.999508	0.884796	0.933507		Nicotinamide (NAA)	-0.648944	-0.314335	-0.419478	-0.140657	-0.113933	-0.498341	-0.000709315	-0.176583	-0.0992667	-0.460919	-0.250977	-0.0921862	0.139711			0.175253			0.0719743
Ornithine (Orn)	0.797518	0.86346	0.947512	0.888381	0.880879	0.955886	0.694974	0.792427	1.10325		Ornithine (Orn)	-0.326411	-0.211798	-0.0777834	-0.170749	-0.182983	-0.0650889	-0.524968	-0.335651	0.141755	-0.205331	-0.139607	-0.239621	0.101605			0.0529286			0.280531
Phenylalanine (Phe)	0.476505	0.511503	0.610854	0.844025	1.44884	1.04735	0.50401	0.822363	0.950894		Phenylalanine (Phe)	-1.06944	-0.967186	-0.7111	-0.244643	0.534896	0.0667474	-0.988477	-0.282152	-0.072644	-0.915908	0.119	-0.447758	0.150717			0.320383			0.391796
Phosphoenolpyruvate (PEP)	0.237026	0.375573	0.503302	0.455194	0.44621	0.413168	0.588599	0.732631	1.22086		Phosphoenolpyruvate (PEP)	-2.07688	-1.41283	-0.990504	-1.13545	-1.1642	-1.2752	-0.764642	-0.448842	0.287896	-1.49341	-1.19162	-0.308529	0.447157			0.0602566			0.441003
Proline (Pro)	1.07485	0.910697	0.80129	1.35136	1.044	1.04028	1.13339	0.865503	0.799184		Proline (Pro)	0.104135	-0.134957	-0.319604	0.434415	0.0621202	0.0569737	0.18064	-0.208389	-0.3234	-0.116808	0.184503	-0.11705	0.173466			0.176727			0.215671
Putrescine (Put)	1.18464	0.646189	1.38311	1.31725	1.18363	1.35579	1.49005	0.856933	1.04667		Putrescine (Put)	0.24445	-0.629972	0.467919	0.397528	0.243217	0.439133	0.575365	-0.222746	0.0658069	0.0274654	0.35996	0.139475	0.473746			0.0842786			0.329965
Pyruvate (Pyr)	0.458868	0.701589	1.25992	2.61913	6.06302	3.78458	2.54362	4.70835	4.17712		Pyruvate (Pyr)	-1.12385	-0.511302	0.333328	1.38909	2.60004	1.92013	1.34689	2.23522	2.06251	-0.433941	1.96975	1.88154	0.597399			0.495612			0.384575
R5-P/Ru5-P/X5-P	0.810708	0.933394	0.643609	0.843959	0.825137	0.853269	1.39299	1.3587	1.00027		R5-P/Ru5-P/X5-P	-0.302745	-0.0994412	-0.635744	-0.244755	-0.277295	-0.228927	0.478182	0.442231	0.000386752	-0.345977	-0.250326	0.306933	0.221068			0.0201352			0.217257
S-adenosylhomocystine (SAH)	0.880497	1.24775	0.773157	1.79138	1.31678	1.31058	3.31224	2.93126	2.74128		S-adenosylhomocystine (SAH)	-0.18361	0.319331	-0.371166	0.841068	0.39701	0.390202	1.72781	1.55152	1.45485	-0.0784817	0.54276	1.57806	0.291531			0.210954			0.113004
S-adenosylmethionine (SAM)	0.071666	0.177273	0.11714	1.25664	1.62895	1.33918	8.43743	11.0862	9.44639		S-adenosylmethionine (SAM)	-3.80257	-2.49596	-3.0937	0.329568	0.703941	0.421355	3.0768	3.4707	3.23976	-3.13074	0.484955	3.26242	0.534064			0.159316			0.161602
Sedoheptulose 7-phosphate (S7-P)	0.820941	0.847346	0.855831	0.94639	0.984763	0.703887	1.13528	1.19138	0.949778		Sedoheptulose 7-phosphate (S7-P)	-0.28465	-0.238977	-0.224602	-0.0794938	-0.0221512	-0.506584	0.183043	0.252628	-0.0743376	-0.24941	-0.202743	0.120445	0.0256004			0.21612			0.140631
Serine (Ser)	9.05877	6.61819	4.80129	1.75424	1.70709	0.753026	5.0512	3.53272	2.34042		Serine (Ser)	3.17932	2.72644	2.26342	0.81085	0.771543	-0.409228	2.33663	1.82078	1.22677	2.72306	0.391055	1.79472	0.37392			0.566113			0.453471
Spermidine (Spd)	1.20592	0.867019	0.658748	1.21717	0.875506	0.978976	0.91213	0.733829	0.936047		Spermidine (Spd)	0.270138	-0.205864	-0.602201	0.283536	-0.191812	-0.0306545	-0.132689	-0.446485	-0.0953479	-0.179309	0.0203567	-0.224841	0.356626			0.197384			0.157466
Succinate (Suc)	0.118121	0.0521682	0.00461318	0.300416	0.262286	0.484836	0.298674	0.340208	0.254379		Succinate (Suc)	-3.08166	-4.26068	-7.76002	-1.73497	-1.93079	-1.04443	-1.74336	-1.55551	-1.97495	-5.03412	-1.57006	-1.75794	1.98669			0.380177			0.171543
Thiamine (Tha)	0.514553	0.322535	0.523139	0.598334	0.793003	0.880847	0.936213	0.67331	0.588224		Thiamine (Tha)	-0.958608	-1.63247	-0.934734	-0.740977	-0.334602	-0.183036	-0.0950919	-0.570656	-0.765563	-1.17527	-0.419538	-0.477104	0.323436			0.235563			0.281599
Threonine (Thr)	114.805	254.523	156.453	6.08224	8.64473	7.99651	34.1973	68.4242	24.7334		Threonine (Thr)	6.84305	7.99165	7.28959	2.6046	3.11182	2.99937	5.09581	6.09644	4.62839	7.37476	2.90526	5.27355	0.472769			0.2175			0.612363
Tryptophan (Tryp)	0.597139	0.789766	1.07996	0.677027	0.776621	0.823834	0.662999	0.811041	0.875494		Tryptophan (Tryp)	-0.743861	-0.340503	0.110981	-0.562714	-0.364718	-0.279574	-0.592921	-0.302153	-0.191831	-0.324461	-0.402335	-0.362302	0.349172			0.118613			0.169178
Tyrosine (Tyr)	0.49986	0.415208	0.412361	0.594056	1.05022	0.942147	0.491451	0.882586	0.843209		Tyrosine (Tyr)	-1.0004	-1.26809	-1.27802	-0.751329	0.0706893	-0.0859755	-1.02488	-0.180192	-0.246038	-1.18217	-0.255538	-0.483703	0.128595			0.356363			0.383613
Uracil (Ura)	3.32902	4.68259	5.85832	0.984519	0.737845	0.366247	5.01031	9.89793	6.30056		Uracil (Ura)	1.7351	2.22731	2.55049	-0.0225096	-0.438611	-1.44911	2.3249	3.30713	2.65548	2.17096	-0.636744	2.7625	0.335258			0.599021			0.408071
Uridine monophosphate (UMP)	0.413984	0.542201	0.365051	0.896867	1.24725	0.838461	0.875418	0.866958	0.714895		Uridine monophosphate (UMP)	-1.27235	-0.883101	-1.45383	-0.157034	0.318754	-0.254185	-0.191956	-0.205966	-0.484196	-1.20309	-0.0308218	-0.294039	0.23809			0.250349			0.134583
Uridine triphosphate (UTP)	0.939737	0.976172	1.11005	0.834631	1.09917	1.17653	1.19332	1.08229	1.42805		Uridine triphosphate (UTP)	-0.089671	-0.0347931	0.150621	-0.260789	0.136412	0.234533	0.254976	0.114081	0.514044	0.00871911	0.0367184	0.294367	0.102811			0.214149			0.165643
Valine (Val)	3.2931	2.90979	3.02749	1.68531	1.16627	1.1563	2.15417	2.31925	1.95559		Valine (Val)	1.71945	1.54091	1.59812	0.753015	0.221898	0.209518	1.10713	1.21366	0.967606	1.61949	0.39481	1.09613	0.0744357			0.253339			0.10075

## Sheet: 86s IS normalized area
IS normalized data	Korea_C			Korea_T			Korea_TA			Korea_TM					Korea_C	Korea_C	Korea_C	Korea_T	Korea_T	Korea_T	Korea_TA	Korea_TA	Korea_TA	Korea_TM	Korea_TM	Korea_TM			Korea_C	Korea_C	Korea_C	Korea_T	Korea_T	Korea_T	Korea_TA	Korea_TA	Korea_TA	Korea_TM	Korea_TM	Korea_TM
Detected 86s metabolites	Set-1	Set-2	Set-3	Set-1	Set-2	Set-3	Set-1	Set-2	Set-3	Set-1	Set-2	Set-3		12C raw data	Set-1	Set-2	Set-3	Set-1	Set-2	Set-3	Set-1	Set-2	Set-3	Set-1	Set-2	Set-3		13C raw data	Set-1	Set-2	Set-3	Set-1	Set-2	Set-3	Set-1	Set-2	Set-3	Set-1	Set-2	Set-3
2-hydroxyglutaric acid (2-HG)	27.13	15.5037	107.609	3.49835	6.35379	3.85185	12.3359	16.1516	10.2867	3.92126	5.70526	6.9898		2-hydroxyglutaric acid (2-HG)	121000	83100	39600	21200	17600	7280	80800	55400	28700	24900	27100	13700		2-hydroxyglutaric acid (2-HG)	4460	5360	368	6060	2770	1890	6550	3430	2790	6350	4750	1960
2-PG/3-PG	139.657	165.217	167.105	157.417	178.589	274.845	68.0135	100.368	109.655	100.515	114.462	111.321		2-PG/3-PG	10600000	8360000	2540000	9020000	7340000	1770000	6060000	5450000	1590000	7800000	6490000	1770000		2-PG/3-PG	75900	50600	15200	57300	41100	6440	89100	54300	14500	77600	56700	15900
3-Methyl-2-oxovalerate (K-IVal)	14.6473	15.0685	16.1977	13.7838	9.61089	10.8696	37.6852	45.4167	43.2886	14.1224	13.1802	20.3571		3-Methyl-2-oxovalerate (K-IVal)	353000	440000	426000	255000	247000	225000	814000	1090000	1290000	346000	373000	456000		3-Methyl-2-oxovalerate (K-IVal)	24100	29200	26300	18500	25700	20700	21600	24000	29800	24500	28300	22400
5'-Deoxy-5'-Methylthioadenosine (MTAP)	0.292273	0.312931	0.329412	0.0250962	0.0301389	0.0275587	0.285849	0.332512	0.323348	1.70352	1.77273	1.78838		5'-Deoxy-5'-Methylthioadenosine (MTAP)	64300	72600	72800	5220	6510	5870	60600	67500	73400	339000	390000	431000		5'-Deoxy-5'-Methylthioadenosine (MTAP)	220000	232000	221000	208000	216000	213000	212000	203000	227000	199000	220000	241000
6-Phospho-D-gluconate (6PGA)	0.242024	0.906149	0.646903	0.167178	0.542222	0.411321	0.205597	0.699566	0.633554	0.228132	0.618997	0.650485		6-Phospho-D-gluconate (6PGA)	22000	84000	73100	10900	48800	43600	19100	64500	57400	19300	58000	67000		6-Phospho-D-gluconate (6PGA)	90900	92700	113000	65200	90000	106000	92900	92200	90600	84600	93700	103000
6-Phsphogluconate (6PGA)	5.36313	4.4186	2.83784	2.94004	3.34204	2.52155	2.5	2.42424	4.03922	2.07176	4.25532	4.14062		6-Phsphogluconate (6PGA)	192000	152000	73500	152000	128000	58500	125000	104000	103000	89500	140000	106000		6-Phsphogluconate (6PGA)	35800	34400	25900	51700	38300	23200	50000	42900	25500	43200	32900	25600
a-Aminoadipate (AAD)	0.0750789	0.0350685	0.0807571	0.189791	0.202065	0.123925	0.0411765	0.0685879	0.0623729	0.0708145	0.0164865	0.0989717		a-Aminoadipate (AAD)	2380	1280	2560	7250	6850	4610	1470	2380	1840	3130	732	3850		a-Aminoadipate (AAD)	31700	36500	31700	38200	33900	37200	35700	34700	29500	44200	44400	38900
Acetyl CoA (Ac-CoA)	0.0284797	0.0234405	0.0363029	0.0662577	0.0432184	0.0414439	0.0451923	0.039196	0.0328205	0.0537931	0.0373464	0.0235878		Acetyl CoA (Ac-CoA)	1330	1240	1630	2160	1880	1550	1880	1560	1280	2340	1520	927		Acetyl CoA (Ac-CoA)	46700	52900	44900	32600	43500	37400	41600	39800	39000	43500	40700	39300
Acetyl-Carnitine	33.0033	36.8932	30.354	49.2331	37.2222	29.9057	31.5393	36.551	35.9823	36.052	36.7129	34.2718		Acetyl-Carnitine	3000000	3420000	3430000	3210000	3350000	3170000	2930000	3370000	3260000	3050000	3440000	3530000		Acetyl-Carnitine	90900	92700	113000	65200	90000	106000	92900	92200	90600	84600	93700	103000
Acetylphosphate (APP)	3.2027	5.54072	9.26136	4.30131	4.32665	8.71622	3.26718	4.20746	6.76259	3.26562	4.30612	8.10573		Acetylphosphate (APP)	474000	415000	163000	394000	302000	129000	428000	361000	188000	418000	422000	184000		Acetylphosphate (APP)	148000	74900	17600	91600	69800	14800	131000	85800	27800	128000	98000	22700
Adenine (Ade)	13.4005	27.1875	49.9265	41.1029	18.2353	18.0147	11.3514	22.5092	11.7322	13.7004	16.3476	26.2911		Adenine (Ade)	5320	6960	6790	5590	2480	2450	4620	6100	8060	9330	11100	11200		Adenine (Ade)	397	256	136	136	136	136	407	271	687	681	679	426
Adenosine (Asin)	0.0977273	0.153448	0.137557	0.0365385	0.0253704	0.0544601	0.1	0.256158	0.197357	0.0758794	0.0918182	0.0892116		Adenosine (Asin)	21500	35600	30400	7600	5480	11600	21200	52000	44800	15100	20200	21500		Adenosine (Asin)	220000	232000	221000	208000	216000	213000	212000	203000	227000	199000	220000	241000
Adenosine monophosphate (AMP)	7.72727	8.10345	7.14932	3.75962	4.11111	4.83568	7.73585	9.21182	8.37004	11.206	10.5909	10.7054		Adenosine monophosphate (AMP)	1700000	1880000	1580000	782000	888000	1030000	1640000	1870000	1900000	2230000	2330000	2580000		Adenosine monophosphate (AMP)	220000	232000	221000	208000	216000	213000	212000	203000	227000	199000	220000	241000
Agmatine (Agm)	0.563758	0.461268	0.413043	1.97034	1.20137	1	0.8159	0.365591	0.45614	0.863481	0.572785	0.613372		Agmatine (Agm)	168000	131000	133000	465000	352000	309000	195000	102000	130000	253000	181000	211000		Agmatine (Agm)	298000	284000	322000	236000	293000	309000	239000	279000	285000	293000	316000	344000
Alanine (Ala)	15.1246	14.5405	15.4286	9.47917	9.93174	11.5441	50	32.0106	34.9206	18.2101	16.3851	12.5132		Alanine (Ala)	425000	538000	486000	273000	291000	314000	1080000	1210000	1320000	468000	485000	473000		Alanine (Ala)	28100	37000	31500	28800	29300	27200	21600	37800	37800	25700	29600	37800
Allantoate (Alla)	0.0941909	0.117492	0.100962	0.984828	1.01037	0.825316	0.0849711	0.11085	0.115882	1.23038	0.897574	1.07876		Allantoate (Alla)	6810	7590	4200	71400	68200	32600	5880	6130	3940	72100	66600	45200		Allantoate (Alla)	72300	64600	41600	72500	67500	39500	69200	55300	34000	58600	74200	41900
a-Oxoglutarate (a-Oxo)	0.138737	0.0957082	0.0830065	0.106186	0.146245	0.088746	0.165738	0.104173	0.0750769	0.111873	0.111429	0.178528		a-Oxoglutarate (a-Oxo)	96700	66900	25400	103000	111000	27600	119000	69900	24400	91400	81900	58200		a-Oxoglutarate (a-Oxo)	697000	699000	306000	970000	759000	311000	718000	671000	325000	817000	735000	326000
Arginine (Arg)	0.516779	0.612676	0.621118	0.894068	0.819113	0.883495	0.644351	0.677419	0.750877	1.11945	1.21519	0.982558		Arginine (Arg)	154000	174000	200000	211000	240000	273000	154000	189000	214000	328000	384000	338000		Arginine (Arg)	298000	284000	322000	236000	293000	309000	239000	279000	285000	293000	316000	344000
Argininosuccinate (ASA)	0.0590406	0.0520833	0.0481191	0.129944	0.0354167	0.0191489	0.0419619	0.0310484	0.028125	0.213986	0.186544	0.176389		Argininosuccinate (ASA)	160	300	307	460	153	153	154	154	153	612	1220	762		Argininosuccinate (ASA)	2710	5760	6380	3540	4320	7990	3670	4960	5440	2860	6540	4320
Aspartate (Asp)	1.29577	1.45806	1.57988	1.77236	1.62903	1.62676	1.99115	1.35461	1.47134	2.25984	2.30882	1.93827		Aspartate (Asp)	184000	226000	267000	218000	202000	231000	225000	191000	231000	287000	314000	314000		Aspartate (Asp)	142000	155000	169000	123000	124000	142000	113000	141000	157000	127000	136000	162000
Carbamoyl phosphate (CarP)	0.00720833	0.0266667	0.0301714	0.00381693	0.00469307	0.0134043	0.010855	0.0157736	0.0137267	0.0100893	0.00972892	0.0221348		Carbamoyl phosphate (CarP)	1730	5440	5280	2210	2370	3150	2920	4180	2210	3390	3230	3940		Carbamoyl phosphate (CarP)	240000	204000	175000	579000	505000	235000	269000	265000	161000	336000	332000	178000
Carnitine	0.156216	0.201726	0.192035	0.257669	0.215556	0.216038	0.204521	0.198482	0.125828	0.189125	0.161153	0.153398		Carnitine	14200	18700	21700	16800	19400	22900	19000	18300	11400	16000	15100	15800		Carnitine	90900	92700	113000	65200	90000	106000	92900	92200	90600	84600	93700	103000
Carnitine (Car)	107.784	158.993	95.533	231.186	24.8366	165.435	48.6466	27.5686	102.426	11.6931	19.3413	55.8192		Carnitine (Car)	8170	8840	9410	8970	7600	6270	6470	7030	7600	9600	6460	9880		Carnitine (Car)	75.8	55.6	98.5	38.8	306	37.9	133	255	74.2	821	334	177
Choline (CHOL)	4.28571	4.16938	2.77622	8.76833	3.9177	5.81395	5.59006	5.52083	4.15686	9.68481	4.18868	3.78917		Choline (CHOL)	123000	128000	79400	299000	95200	175000	180000	159000	106000	338000	111000	133000		Choline (CHOL)	28700	30700	28600	34100	24300	30100	32200	28800	25500	34900	26500	35100
cis-Aconitate (cis-Ac)	0.932432	1.32043	1.35795	0.758734	0.749284	0.824324	1.09924	1.24709	1.10791	1.28125	1.5102	3.7533		cis-Aconitate (cis-Ac)	138000	98900	23900	69500	52300	12200	144000	107000	30800	164000	148000	85200		cis-Aconitate (cis-Ac)	148000	74900	17600	91600	69800	14800	131000	85800	27800	128000	98000	22700
Citrate (Cit)	12.8378	9.27904	10.2273	9.98908	8.33811	9.39189	14.3511	10.2914	13.5612	14.2188	12.8571	16.8722		Citrate (Cit)	1900000	695000	180000	915000	582000	139000	1880000	883000	377000	1820000	1260000	383000		Citrate (Cit)	148000	74900	17600	91600	69800	14800	131000	85800	27800	128000	98000	22700
Citrulline (Citr)	0.479167	0.410784	0.288	2.40069	2.09901	1.85532	0.321561	0.54717	0.365839	3.48214	3.31325	3.95506		Citrulline (Citr)	115000	83800	50400	1390000	1060000	436000	86500	145000	58900	1170000	1100000	704000		Citrulline (Citr)	240000	204000	175000	579000	505000	235000	269000	265000	161000	336000	332000	178000
Cyclic adenosine monophosphate (cAMP)	0.000813636	0.000775862	0.00162443	0.00172596	0	0.00084507	0.0016934	0.000881773	0.0015815	0.000899497	0.000813636	0.00073444		Cyclic adenosine monophosphate (cAMP)	179	180	359	359	0	180	359	179	359	179	179	177		Cyclic adenosine monophosphate (cAMP)	220000	232000	221000	208000	216000	213000	212000	203000	227000	199000	220000	241000
Cyclic guanosine monophosphate (cGMP)	0	0.00163793	0.000864253	0	0	0.000896714	0	0.000940887	0.00084141	0.000959799	0.000868182	0		Cyclic guanosine monophosphate (cGMP)	0	380	191	0	0	191	0	191	191	191	191	0		Cyclic guanosine monophosphate (cGMP)	220000	232000	221000	208000	216000	213000	212000	203000	227000	199000	220000	241000
Cystathionine (CYS)	0.00930233	0.014951	0.0161929	0.0146364	0	0.0183908	0.0184795	0.00811828	0	0.0561728	0.0129237	0.00863158		Cystathionine (CYS)	160	305	319	161	0	320	316	151	0	910	305	164		Cystathionine (CYS)	17200	20400	19700	11000	21000	17400	17100	18600	20000	16200	23600	19000
Cytidine monophosphate (CMP)	4208.44	6007.19	3340.1	1742.27	388.889	3324.54	2578.95	1564.71	5067.39	288.672	661.677	1514.12		Cytidine monophosphate (CMP)	319000	334000	329000	67600	119000	126000	343000	399000	376000	237000	221000	268000		Cytidine monophosphate (CMP)	75.8	55.6	98.5	38.8	306	37.9	133	255	74.2	821	334	177
Cytidine triphosphate (CTP)	0.0745455	0.0737069	0.0656109	0.107212	0.101852	0.0882629	0.0537736	0.0660099	0.0687225	0.236181	0.209091	0.188382		Cytidine triphosphate (CTP)	16400	17100	14500	22300	22000	18800	11400	13400	15600	47000	46000	45400		Cytidine triphosphate (CTP)	220000	232000	221000	208000	216000	213000	212000	203000	227000	199000	220000	241000
Deoxycytidine monophosphate (dCMP)	0.113182	0.119828	0.133484	0.00860577	0.0283333	0.0118779	0.131604	0.0827586	0.118062	0.0683417	0.105455	0.0709544		Deoxycytidine monophosphate (dCMP)	24900	27800	29500	1790	6120	2530	27900	16800	26800	13600	23200	17100		Deoxycytidine monophosphate (dCMP)	220000	232000	221000	208000	216000	213000	212000	203000	227000	199000	220000	241000
Deoxyguanosine monophosphate (dGMP)	0.0366364	0.039569	0.0533937	0.00172596	0.015787	0.0135211	0.0296226	0.0416256	0.0332159	0.00270352	0.0213182	0.023112		Deoxyguanosine monophosphate (dGMP)	8060	9180	11800	359	3410	2880	6280	8450	7540	538	4690	5570		Deoxyguanosine monophosphate (dGMP)	220000	232000	221000	208000	216000	213000	212000	203000	227000	199000	220000	241000
Deoxyribose 1-phosphate (D1-P)	0.216312	0.194444	0.37094	0.241135	0.180734	0.327451	0.182143	0.202326	0.312611	0.245113	0.246154	0.315705		Deoxyribose 1-phosphate (D1-P)	30500	24500	21700	34000	19700	16700	25500	26100	17600	32600	28800	19700		Deoxyribose 1-phosphate (D1-P)	141000	126000	58500	141000	109000	51000	140000	129000	56300	133000	117000	62400
Dihydroxyacetone phosphate (DHAP)	155.33	121.078	140.036	132.222	143.452	144.213	135.349	129.714	141.134	183.511	148.235	149.941		Dihydroxyacetone phosphate (DHAP)	3060000	2470000	773000	2380000	2410000	623000	2910000	2270000	1170000	3450000	2520000	1270000		Dihydroxyacetone phosphate (DHAP)	19700	20400	5520	18000	16800	4320	21500	17500	8290	18800	17000	8470
Dihydroxyisovalerate (DIHV)	1.41914	1.05394	0.946903	1.40951	1.56667	0.874528	1.19483	1.50759	1.66667	1.52482	2.25187	1.70874		Dihydroxyisovalerate (DIHV)	129000	97700	107000	91900	141000	92700	111000	139000	151000	129000	211000	176000		Dihydroxyisovalerate (DIHV)	90900	92700	113000	65200	90000	106000	92900	92200	90600	84600	93700	103000
Erytrhose 4-phosphate (E4-P)	58.0142	67.2222	68.7179	55.2482	66.055	65.4902	59.7143	61.7054	64.476	70.3759	78.3761	79.8077		Erytrhose 4-phosphate (E4-P)	8180000	8470000	4020000	7790000	7200000	3340000	8360000	7960000	3630000	9360000	9170000	4980000		Erytrhose 4-phosphate (E4-P)	141000	126000	58500	141000	109000	51000	140000	129000	56300	133000	117000	62400
Fumarate (Fum)	4.02	3.30519	4.19929	4.89256	2.91819	1.52489	2.6281	4.25926	4.85507	3.66797	3.68595	4.21348		Fumarate (Fum)	60300	50900	11800	59200	23900	3370	63600	57500	20100	93900	44600	22500		Fumarate (Fum)	15000	15400	2810	12100	8190	2210	24200	13500	4140	25600	12100	5340
G6-P/F6-P/M6-P	382.27	388.095	512.821	336.879	417.431	545.098	359.286	372.868	598.579	402.256	444.444	623.397		G6-P/F6-P/M6-P	53900000	48900000	30000000	47500000	45500000	27800000	50300000	48100000	33700000	53500000	52000000	38900000		G6-P/F6-P/M6-P	141000	126000	58500	141000	109000	51000	140000	129000	56300	133000	117000	62400
Gluconate (GA)	105.028	75.2907	17.1429	28.8201	29.5039	4.48276	90.4	61.3054	18.549	126.852	123.1	33.9844		Gluconate (GA)	3760000	2590000	444000	1490000	1130000	104000	4520000	2630000	473000	5480000	4050000	870000		Gluconate (GA)	35800	34400	25900	51700	38300	23200	50000	42900	25500	43200	32900	25600
Glucose, fructocse, galactose, mannose	16.5922	18.2267	16.1004	9.88395	13.0548	10.0431	15.16	18.5548	19.7255	13.8889	15.8967	15.7812		Glucose, fructocse, galactose, mannose	594000	627000	417000	511000	500000	233000	758000	796000	503000	600000	523000	404000		Glucose, fructocse, galactose, mannose	35800	34400	25900	51700	38300	23200	50000	42900	25500	43200	32900	25600
Glutamate (Glu)	132.013	127.292	104.425	19.7853	16.2222	13.7736	94.7255	99.5662	102.208	72.4586	63.2871	62.4272		Glutamate (Glu)	12000000	11800000	11800000	1290000	1460000	1460000	8800000	9180000	9260000	6130000	5930000	6430000		Glutamate (Glu)	90900	92700	113000	65200	90000	106000	92900	92200	90600	84600	93700	103000
Glutamine (Gln)	12.6767	11.1909	14.5434	6.77914	5.95402	7.1123	9.85577	12.8141	12.0769	8.27586	8.42752	8.82952		Glutamine (Gln)	592000	592000	653000	221000	259000	266000	410000	510000	471000	360000	343000	347000		Glutamine (Gln)	46700	52900	44900	32600	43500	37400	41600	39800	39000	43500	40700	39300
Glutathione, oxidized (GSSG)	12.437	16.6899	21.0843	25.25	4.53782	14.0909	24.1224	21.7156	21.4286	37.8272	15.8766	14.5009		Glutathione, oxidized (GSSG)	44400	95800	105000	4040	10800	37200	59100	96200	132000	28900	48900	82800		Glutathione, oxidized (GSSG)	3570	5740	4980	160	2380	2640	2450	4430	6160	764	3080	5710
Glycerate (Gly)	0.782222	1.15213	0.372596	7.47266	7.77409	9.95074	1.70595	1.96135	0.98861	5.13682	8.57831	4.3		Glycerate (Gly)	5280	5680	1550	61500	46800	20200	15200	8120	4340	41300	35600	12900		Glycerate (Gly)	6750	4930	4160	8230	6020	2030	8910	4140	4390	8040	4150	3000
Glycerol 3-phosphate (G3-P)	3.85159	3.07782	3.51588	3.02349	3.34188	3.28999	3.4589	3.72174	3.13636	3.13653	3.97854	2.952		Glycerol 3-phosphate (G3-P)	1090000	791000	321000	901000	782000	253000	1010000	856000	345000	850000	927000	369000		Glycerol 3-phosphate (G3-P)	283000	257000	91300	298000	234000	76900	292000	230000	110000	271000	233000	125000
Guanine (Gnin)	0.0868182	0.112069	0.108597	0.00427885	0.0178241	0.0274648	0.0900943	0.118719	0.127753	0.0653266	0.0636364	0.0585062		Guanine (Gnin)	19100	26000	24000	890	3850	5850	19100	24100	29000	13000	14000	14100		Guanine (Gnin)	220000	232000	221000	208000	216000	213000	212000	203000	227000	199000	220000	241000
Guanosine (Gsin)	0.0672727	0.0564655	0.0524887	0.0161058	0.0203704	0.00962441	0.0783019	0.0891626	0.0753304	0.0337688	0.0518182	0.0310788		Guanosine (Gsin)	14800	13100	11600	3350	4400	2050	16600	18100	17100	6720	11400	7490		Guanosine (Gsin)	220000	232000	221000	208000	216000	213000	212000	203000	227000	199000	220000	241000
Guanosine monophosphate (GMP)	2.63636	2.75	2.8552	0.153846	0.62037	0.615023	2.66981	3.30049	3.30396	1.9196	2.17273	2.04979		Guanosine monophosphate (GMP)	580000	638000	631000	32000	134000	131000	566000	670000	750000	382000	478000	494000		Guanosine monophosphate (GMP)	220000	232000	221000	208000	216000	213000	212000	203000	227000	199000	220000	241000
Guanosine triphosphate (GTP)	0.0179091	0.0134052	0.0180543	0.0409135	0.0249074	0.0224883	0.0167453	0.00970443	0.0149339	0.0369347	0.0227727	0.0166805		Guanosine triphosphate (GTP)	3940	3110	3990	8510	5380	4790	3550	1970	3390	7350	5010	4020		Guanosine triphosphate (GTP)	220000	232000	221000	208000	216000	213000	212000	203000	227000	199000	220000	241000
Homoserine (Hse)	8.56115	9.6904	12.2637	1356.04	1044.3	991.886	23.4694	35.9712	38.0734	180.8	216.364	244.141		Homoserine (Hse)	35700	31300	55800	4380000	4950000	4890000	138000	150000	166000	1130000	1190000	1250000		Homoserine (Hse)	4170	3230	4550	3230	4740	4930	5880	4170	4360	6250	5500	5120
Inosine monophosphate (IMP)	0.540909	0.573276	0.565611	0.138942	0.219907	0.210798	0.665094	0.73399	0.581498	0.582915	0.486364	0.551867		Inosine monophosphate (IMP)	119000	133000	125000	28900	47500	44900	141000	149000	132000	116000	107000	133000		Inosine monophosphate (IMP)	220000	232000	221000	208000	216000	213000	212000	203000	227000	199000	220000	241000
Isoleucine (Ile)	15.9459	13.9103	12.4044	93.4783	112.941	75.7732	15.3623	8.65922	8.58871	37.9861	31.3253	25.4545		Isoleucine (Ile)	236000	217000	227000	1720000	1920000	1470000	212000	155000	213000	547000	520000	504000		Isoleucine (Ile)	14800	15600	18300	18400	17000	19400	13800	17900	24800	14400	16600	19800
Lactate (Lac)	16.5926	14.645	9.97596	21.2637	19.103	22.4631	8.93378	15.628	7.53986	18.9055	26.0241	13.2333		Lactate (Lac)	112000	72200	41500	175000	115000	45600	79600	64700	33100	152000	108000	39700		Lactate (Lac)	6750	4930	4160	8230	6020	2030	8910	4140	4390	8040	4150	3000
Leucine (Leu)	9.95851	9.28082	11.1407	8.27027	6.96498	8.59903	8.93519	8.20833	7.18121	11.7551	9.78799	13.3482		Leucine (Leu)	240000	271000	293000	153000	179000	178000	193000	197000	214000	288000	277000	299000		Leucine (Leu)	24100	29200	26300	18500	25700	20700	21600	24000	29800	24500	28300	22400
Lysine (Lys)	6.37224	6.24658	7.72871	4.7644	6.0177	6.07527	5.65826	5.96542	8.13559	3.8009	4.61712	5.11568		Lysine (Lys)	202000	228000	245000	182000	204000	226000	202000	207000	240000	168000	205000	199000		Lysine (Lys)	31700	36500	31700	38200	33900	37200	35700	34700	29500	44200	44400	38900
Malate (Mal)	1.73045	1.92329	1.69643	1.72318	1.70382	1.44374	2.0354	2.37164	1.40523	2.3871	2.67735	2.92857		Malate (Mal)	1040000	702000	190000	803000	535000	136000	1380000	970000	215000	1480000	1170000	328000		Malate (Mal)	601000	365000	112000	466000	314000	94200	678000	409000	153000	620000	437000	112000
Malonic acid (MA)	103.407	127.383	48.5577	39.1252	34.8837	40.9852	84.9607	135.99	40.5467	67.4129	101.446	46		Malonic acid (MA)	698000	628000	202000	322000	210000	83200	757000	563000	178000	542000	421000	138000		Malonic acid (MA)	6750	4930	4160	8230	6020	2030	8910	4140	4390	8040	4150	3000
Mannitol (Man-Ol)	0.138268	0.163953	0.176448	0.199226	0.185117	0.212069	0.0774	0.0738928	0.21098	0.113889	0.14772	0.163281		Mannitol (Man-Ol)	4950	5640	4570	10300	7090	4920	3870	3170	5380	4920	4860	4180		Mannitol (Man-Ol)	35800	34400	25900	51700	38300	23200	50000	42900	25500	43200	32900	25600
Methionine (Met)	0.364085	0.343226	0.371598	0.0799187	0.106452	0.123944	0.569027	0.685816	0.578344	25.8268	28.8971	23.9506		Methionine (Met)	51700	53200	62800	9830	13200	17600	64300	96700	90800	3280000	3930000	3880000		Methionine (Met)	142000	155000	169000	123000	124000	142000	113000	141000	157000	127000	136000	162000
Mevalonate (MVA)	6820.58	8902.88	5908.63	1180.41	190.196	1364.12	2947.37	1615.69	5768.19	316.687	757.485	1378.53		Mevalonate (MVA)	517000	495000	582000	45800	58200	51700	392000	412000	428000	260000	253000	244000		Mevalonate (MVA)	75.8	55.6	98.5	38.8	306	37.9	133	255	74.2	821	334	177
N,N-dimehtylglycin (Ndm)	2.60766	19.4737	5.53801	3986.84	1684.21	1626.32	10.4605	15.7237	6.92308	9.51754	11.2105	22.406		N,N-dimehtylglycin (Ndm)	5450	11100	9470	3030000	2880000	3090000	15900	23900	17100	21700	21300	29800		N,N-dimehtylglycin (Ndm)	2090	570	1710	760	1710	1900	1520	1520	2470	2280	1900	1330
N-Acetylspermine (Naspm)	0.0259732	0.0272535	0.0303416	0.0415254	0.0251536	0.0238835	0.0269874	0.0317204	0.0536842	0.0307509	0.0255696	0.0219477		N-Acetylspermine (Naspm)	7740	7740	9770	9800	7370	7380	6450	8850	15300	9010	8080	7550		N-Acetylspermine (Naspm)	298000	284000	322000	236000	293000	309000	239000	279000	285000	293000	316000	344000
Nicotinamide (NAA)	6.40909	6.30088	6.74783	4.08738	5.06731	5.04532	5.81373	5.82243	4.77692	6.40594	5.575	6.29915		Nicotinamide (NAA)	705000	712000	776000	421000	527000	501000	593000	623000	621000	647000	669000	737000		Nicotinamide (NAA)	110000	113000	115000	103000	104000	99300	102000	107000	130000	101000	120000	117000
Ornithine (Orn)	3.18786	3.16901	2.83439	2.54237	2.73632	2.68562	2.83203	2.79152	2.70936	2.21548	2.51121	3.12704		Ornithine (Orn)	168000	180000	178000	135000	165000	170000	145000	158000	165000	146000	168000	192000		Ornithine (Orn)	52700	56800	62800	53100	60300	63300	51200	56600	60900	65900	66900	61400
Phenylalanine (Phe)	23.1544	19.8925	14.0566	11.0332	10.1751	8.58654	19.5429	28.821	14.7222	11.67	16.3588	13.3663		Phenylalanine (Phe)	138000	148000	149000	86500	93000	89300	171000	198000	159000	116000	124000	135000		Phenylalanine (Phe)	5960	7440	10600	7840	9140	10400	8750	6870	10800	9940	7580	10100
Phosphoenolpyruvate (PEP)	0.184692	0.223014	0.145536	0.0437768	0.083758	0.0732484	0.0840708	0.099511	0.0601307	0.10871	0.163387	0.177679		Phosphoenolpyruvate (PEP)	111000	81400	16300	20400	26300	6900	57000	40700	9200	67400	71400	19900		Phosphoenolpyruvate (PEP)	601000	365000	112000	466000	314000	94200	678000	409000	153000	620000	437000	112000
Proline (Pro)	0.422297	0.469565	0.477987	0.453906	0.427632	0.383007	0.570677	0.490226	0.497241	0.478626	0.40641	0.382		Proline (Pro)	62500	75600	76000	58100	65000	58600	75900	65200	72100	62700	63400	57300		Proline (Pro)	148000	161000	159000	128000	152000	153000	133000	133000	145000	131000	156000	150000
Putrescine (Put)	1.24832	0.454225	0.341615	1.47881	0.293515	0.472492	1.64435	0.537634	0.463158	1.86007	0.389241	0.357558		Putrescine (Put)	372000	129000	110000	349000	86000	146000	393000	150000	132000	545000	123000	123000		Putrescine (Put)	298000	284000	322000	236000	293000	309000	239000	279000	285000	293000	316000	344000
Pyruvate (Pyr)	7.97037	6.65314	3.89423	3.65735	4.66777	4.9064	20.8754	40.3382	14.738	20.2736	31.3253	16.2667		Pyruvate (Pyr)	53800	32800	16200	30100	28100	9960	186000	167000	64700	163000	130000	48800		Pyruvate (Pyr)	6750	4930	4160	8230	6020	2030	8910	4140	4390	8040	4150	3000
R5-P/Ru5-P/X5-P	59.587	51.6949	53.629	48.3077	48.2517	34.5161	50.289	42.6554	45.76	83.004	70.2381	53.6434		R5-P/Ru5-P/X5-P	2020000	1830000	665000	1570000	1380000	428000	1740000	1510000	572000	2100000	1770000	692000		R5-P/Ru5-P/X5-P	33900	35400	12400	32500	28600	12400	34600	35400	12500	25300	25200	12900
S-adenosylhomocystine (SAH)	0.0430282	0.035871	0.0405325	0.0378862	0.0447581	0.031338	0.0770796	0.047234	0.053121	0.14252	0.105147	0.111111		S-adenosylhomocystine (SAH)	6110	5560	6850	4660	5550	4450	8710	6660	8340	18100	14300	18000		S-adenosylhomocystine (SAH)	142000	155000	169000	123000	124000	142000	113000	141000	157000	127000	136000	162000
S-adenosylmethionine (SAM)	0.915493	0.709677	0.751479	0.0656098	0.125806	0.0880282	1.15044	1.15603	1.00637	7.72441	7.86765	7.09877		S-adenosylmethionine (SAM)	130000	110000	127000	8070	15600	12500	130000	163000	158000	981000	1070000	1150000		S-adenosylmethionine (SAM)	142000	155000	169000	123000	124000	142000	113000	141000	157000	127000	136000	162000
Sedoheptulose 7-phosphate (S7-P)	25.5477	26.2257	30.9967	20.9732	22.2222	26.528	24.1781	25.8261	21.8182	29.0037	31.2446	29.44		Sedoheptulose 7-phosphate (S7-P)	7230000	6740000	2830000	6250000	5200000	2040000	7060000	5940000	2400000	7860000	7280000	3680000		Sedoheptulose 7-phosphate (S7-P)	283000	257000	91300	298000	234000	76900	292000	230000	110000	271000	233000	125000
Serine (Ser)	3.94495	4.77064	6.09907	35.7364	31.573	29.2834	6.92042	8.14394	4.59276	19.9267	16.8533	14.2744		Serine (Ser)	129000	156000	197000	922000	843000	899000	200000	215000	203000	544000	632000	541000		Serine (Ser)	32700	32700	32300	25800	26700	30700	28900	26400	44200	27300	37500	37900
Spermidine (Spd)	12.6846	15.3521	11.3975	15.2966	13.3106	7.50809	15.4393	13.4409	11.1579	11.57	11.2658	10.6686		Spermidine (Spd)	3780000	4360000	3670000	3610000	3900000	2320000	3690000	3750000	3180000	3390000	3560000	3670000		Spermidine (Spd)	298000	284000	322000	236000	293000	309000	239000	279000	285000	293000	316000	344000
Succinate (Suc)	9.45355	11.1697	10.6918	1.11667	0.582701	0.0493233	2.84	2.92964	5.18378	2.82353	3.8	2.71978		Succinate (Suc)	1730000	1060000	170000	134000	38400	656	426000	254000	95900	384000	266000	49500		Succinate (Suc)	183000	94900	15900	120000	65900	13300	150000	86700	18500	136000	70000	18200
Thiamine (Tha)	0.100909	0.147845	0.161538	0.0519231	0.0476852	0.084507	0.0603774	0.117241	0.142291	0.0944724	0.0995455	0.0950207		Thiamine (Tha)	22200	34300	35700	10800	10300	18000	12800	23800	32300	18800	21900	22900		Thiamine (Tha)	220000	232000	221000	208000	216000	213000	212000	203000	227000	199000	220000	241000
Threonine (Thr)	14.3645	10.3163	13.1636	1649.12	2625.73	2059.5	87.3684	89.1813	105.263	491.228	705.882	325.581		Threonine (Thr)	59900	68500	72400	7520000	8980000	9000000	249000	305000	300000	1960000	2280000	2100000		Threonine (Thr)	4170	6640	5500	4560	3420	4370	2850	3420	2850	3990	3230	6450
Tryptophan (Tryp)	5.55369	5.41667	3.64151	3.31633	4.2779	3.93269	3.76	4.2067	3	3.68209	4.39314	3.18812		Tryptophan (Tryp)	33100	40300	38600	26000	39100	40900	32900	28900	32400	36600	33300	32200		Tryptophan (Tryp)	5960	7440	10600	7840	9140	10400	8750	6870	10800	9940	7580	10100
Tyrosine (Tyr)	7.34899	6.66667	4.9434	3.67347	2.76805	2.03846	4.36571	7.00146	4.65741	3.61167	5.88391	4.16832		Tyrosine (Tyr)	43800	49600	52400	28800	25300	21200	38200	48100	50300	35900	44600	42100		Tyrosine (Tyr)	5960	7440	10600	7840	9140	10400	8750	6870	10800	9940	7580	10100
Uracil (Ura)	0.00709091	0.00491379	0.00665158	0.0236058	0.0230093	0.0389671	0.00698113	0.00362562	0.00243612	0.0355276	0.0486364	0.0419087		Uracil (Ura)	1560	1140	1470	4910	4970	8300	1480	736	553	7070	10700	10100		Uracil (Ura)	220000	232000	221000	208000	216000	213000	212000	203000	227000	199000	220000	241000
Uridine monophosphate (UMP)	1.00455	0.896552	1.1086	0.415865	0.486111	0.404695	0.900943	1.11823	0.929515	0.879397	0.777273	0.792531		Uridine monophosphate (UMP)	221000	208000	245000	86500	105000	86200	191000	227000	211000	175000	171000	191000		Uridine monophosphate (UMP)	220000	232000	221000	208000	216000	213000	212000	203000	227000	199000	220000	241000
Uridine triphosphate (UTP)	1.35913	2.28216	2.57081	1.27723	2.22778	2.85372	1.13437	2.50847	3.02462	1.62187	2.46995	3.67123		Uridine triphosphate (UTP)	43900	55000	23600	38700	40100	23800	36300	44400	25800	51900	45200	26800		Uridine triphosphate (UTP)	32300	24100	9180	30300	18000	8340	32000	17700	8530	32000	18300	7300
Valine (Val)	5.97166	7.61194	7.47277	19.6653	22.1491	22.6238	10.0641	8.87755	8.64078	12.864	17.654	14.6137		Valine (Val)	295000	357000	343000	940000	1010000	914000	314000	348000	356000	539000	602000	662000		Valine (Val)	49400	46900	45900	47800	45600	40400	31200	39200	41200	41900	34100	45300

## Sheet: FC ave(sum)
	T/C			TA/C			TM/C
no	42 metabolites	ave FC_T / C	1	14 metabolites	ave FC_TA / C	1	35 metabolites	ave FC_TM / C
1	2-hydroxyglutaric acid (2-HG)	-3.01539		2-PG/3-PG	-0.788282		2-hydroxyglutaric acid (2-HG)	-2.72572
2	5'-Deoxy-5'-Methylthioadenosine (MTAP)	-3.49908		3-Methyl-2-oxovalerate (K-IVal)	1.45775		2-PG/3-PG	-0.530002
3	6-Phospho-D-gluconate (6PGA)	-0.642639		Alanine (Ala)	1.34733		5'-Deoxy-5'-Methylthioadenosine (MTAP)	2.49529
4	a-Aminoadipate (AAD)	1.4941		Argininosuccinate (ASA)	-0.67123		Adenosine (Asin)	-0.576892
5	Adenosine (Asin)	-1.78421		Choline (CHOL)	0.456918		Adenosine monophosphate (AMP)	0.501641
6	Adenosine monophosphate (AMP)	-0.860823		Glycerate (Gly)	1.10009		Agmatine (Agm)	0.499315
7	Agmatine (Agm)	1.48731		Homoserine (Hse)	1.6605		Allantoate (Alla)	3.35278
8	Alanine (Ala)	-0.54749		Methionine (Met)	0.760357		Arginine (Arg)	0.921613
9	Allantoate (Alla)	3.17387		Phosphoenolpyruvate (PEP)	-1.19162		Argininosuccinate (ASA)	1.85748
10	Arginine (Arg)	0.57271		Pyruvate (Pyr)	1.96975		Aspartate (Asp)	0.586822
11	Carbamoyl phosphate (CarP)	-1.53139		S-adenosylhomocystine (SAH)	0.54276		Carnitine (Car)	-2.33962
12	Citrulline (Citr)	2.45521		S-adenosylmethionine (SAM)	0.484955		Citrulline (Citr)	3.21758
13	Cytidine triphosphate (CTP)	0.472914		Succinate (Suc)	-1.57006		Cytidine monophosphate (CMP)	-2.72989
14	Deoxycytidine monophosphate (dCMP)	-3.09596		Threonine (Thr)	2.90526		Cytidine triphosphate (CTP)	1.5632
15	Deoxyguanosine monophosphate (dGMP)	-2.57163					Deoxyguanosine monophosphate (dGMP)	-1.95356
16	Gluconate (GA)	-1.71745					Gluconate (GA)	0.656309
17	Glucose, fructocse, galactose, mannose	-0.636569					Glutamate (Glu)	-0.871944
18	Glutamate (Glu)	-2.87759					Glutamine (Gln)	-0.581435
19	Glutamine (Gln)	-0.948458					Glycerate (Gly)	3.04676
20	Glycerate (Gly)	3.58315					Guanine (Gnin)	-0.706372
21	Guanine (Gnin)	-2.99284					Guanosine monophosphate (GMP)	-0.425262
22	Guanosine (Gsin)	-1.99353					Homoserine (Hse)	4.39882
23	Guanosine monophosphate (GMP)	-2.8207					Isoleucine (Ile)	1.15351
24	Guanosine triphosphate (GTP)	0.800833					Lysine (Lys)	-0.592277
25	Homoserine (Hse)	6.79895					Malate (Mal)	0.576345
26	Inosine monophosphate (IMP)	-1.58906					Methionine (Met)	6.18475
27	Isoleucine (Ile)	2.72788					Mevalonate (MVA)	-3.36115
28	Lactate (Lac)	0.637422					Pyruvate (Pyr)	1.88154
29	Methionine (Met)	-1.82023					S-adenosylhomocystine (SAH)	1.57806
30	Mevalonate (MVA)	-3.39806					S-adenosylmethionine (SAM)	3.26242
31	N,N-dimehtylglycin (Ndm)	8.40357					Serine (Ser)	1.79472
32	Phenylalanine (Phe)	-0.915908					Succinate (Suc)	-1.75794
33	Phosphoenolpyruvate (PEP)	-1.49341					Threonine (Thr)	5.27355
34	S-adenosylmethionine (SAM)	-3.13074					Uracil (Ura)	2.7625
35	Serine (Ser)	2.72306					Valine (Val)	1.09613
36	Succinate (Suc)	-5.03412
37	Thiamine (Tha)	-1.17527
38	Threonine (Thr)	7.37476
39	Tyrosine (Tyr)	-1.18217
40	Uracil (Ura)	2.17096
41	Uridine monophosphate (UMP)	-1.20309
42	Valine (Val)	1.61949
