# Supplementary material for: Moonlighting activity of threonine synthase in cyanobacterial cell death
Source: mSystems. 2025 May 5;10(6):e00310-25. doi: 10.1128/msystems.00310-25 (PMC12172450; doi:10.1128/msystems.00310-25)
Supplement: Data S3 — Transcriptomics. [file msystems.00310-25-s0003.xlsx]

## Sheet: Legend
Supplementary data 3. Transcriptomics data
The transcriptomics data have been analyzed based on the Microcystis aeruginosa PCC 7806SL genome (NCBI Reference Sequence: NZ_CP020771.1), comparing three treatment conditions: Threonine versus Control condition (Thr vs Con), Threonine + Alanine versus Control condition (Thr + Ala vs Con), and Threonine + Methionine versus Control condition (Thr + Met vs Con). This file contains a comprehensive …

## Sheet: Thr Vs Con
	ID	log2FC	logCPM	p-value	FDR	Fold change	Gene symbol or feature
1	BH695_RS00005	0.130675	4.68251	0.655346	0.923752
2	BH695_RS00015	0.438467	2.96312	0.328556	0.699472
3	BH695_RS00020	0.503355	2.80207	0.421591	0.790694
4	BH695_RS00025	-0.237887	6.65456	0.235351	0.591427
5	BH695_RS00030	-0.290059	8.55564	0.375959	0.745887
6	BH695_RS00035	-0.435232	9.88393	0.141873	0.450167
7	BH695_RS00040	-0.448997	10.2801	0.0230087	0.135001
8	BH695_RS00045	-0.502733	11.4177	0.0109718	0.0758121
9	BH695_RS00050	-0.680621	9.07762	0.00232812	0.0222347
10	BH695_RS00055	-0.585909	10.6544	0.00673406	0.0526392
11	BH695_RS00060	-0.80413	9.53481	0.118479	0.40469
12	BH695_RS00065	-0.70414	9.46553	0.000325775	0.00425802
13	BH695_RS00070	-0.336247	7.81652	0.689165	0.934977
14	BH695_RS00075	0.0538828	3.66794	0.911727	0.99622
15	BH695_RS00080	0.751414	1.91567	0.0496821	0.234459
16	BH695_RS00085	0.0258659	0.0197667	1	1
17	BH695_RS00090	-0.0428102	1.55346	0.94169	0.998997
18	BH695_RS00095	0.194996	1.85378	0.716639	0.942057
19	BH695_RS00100	-0.488129	6.31632	0.204395	0.552576
20	BH695_RS00105	0.37821	7.2042	0.0948439	0.351871
21	BH695_RS00110	0.647536	5.3137	0.00686818	0.0533755
22	BH695_RS00115	0.179533	10.2959	0.445804	0.807049
23	BH695_RS00120	0.000760892	7.04012	0.998267	1
24	BH695_RS00125	0.816486	1.46807	0.287111	0.654104
25	BH695_RS00130	0.332557	1.4719	0.646374	0.919877
26	BH695_RS00135	0.954478	1.86485	0.0517505	0.239993
27	BH695_RS00140	0.619507	5.03942	0.0269527	0.150889
28	BH695_RS00145	0.0114072	4.33581	0.983205	1
29	BH695_RS00150	-0.220255	4.4655	0.7123	0.940856
30	BH695_RS00155	-0.539548	7.15788	0.218159	0.569245
31	BH695_RS00160	-0.558424	8.2426	0.0506232	0.237275
261	BH695_RS06840	3.87265	8.2431	1.98031e-76	9.55101e-73	14.6482	ycf46
33	BH695_RS00175	-0.422521	2.66155	0.47721	0.830297
370	BH695_RS06835	3.5195	6.84253	8.01352e-26	2.97302e-23	11.4677	BH695_RS06835
35	BH695_RS00185	0.254678	2.67411	0.533897	0.868601
36	BH695_RS00190	1.79675	-0.296364	0.211265	0.561095
37	BH695_RS00195	0.606453	3.31539	0.101583	0.366445
38	BH695_RS00200	-0.443605	0.501711	0.710207	0.940856
39	BH695_RS00205	-0.42874	3.92427	0.48056	0.832505
40	BH695_RS00210	0.92637	2.44559	0.0162204	0.102531
41	BH695_RS00215	0.380145	4.6207	0.758522	0.958034
42	BH695_RS00220	0.701573	1.28995	0.165625	0.493702
43	BH695_RS00225	-0.0444322	5.39566	0.932499	0.996363
44	BH695_RS00230	0.396864	4.5507	0.189483	0.530242
45	BH695_RS00235	0.322411	3.0321	0.624117	0.907755
46	BH695_RS00240	-0.401897	3.99491	0.424049	0.792557
47	BH695_RS00245	0.415584	4.4948	0.144231	0.454659
48	BH695_RS00250	-0.659355	6.24847	0.000745711	0.00852209
49	BH695_RS00255	0.0654575	3.30422	0.869606	0.991384
50	BH695_RS00260	0.264047	2.99536	0.552921	0.877139
51	BH695_RS00265	0.00250519	4.91281	0.997252	1
52	BH695_RS00270	-0.121471	5.67707	0.571093	0.885368
53	BH695_RS00275	-0.11577	5.64858	0.612748	0.901276
54	BH695_RS00280	-0.0706382	3.82883	0.873616	0.991384
55	BH695_RS00285	-0.335834	3.02421	0.3785	0.749079
56	BH695_RS00290	0.334914	2.81379	0.370296	0.740439
57	BH695_RS00295	-0.0882524	2.54373	0.845511	0.987983
58	BH695_RS00300	-0.104114	3.48368	0.784124	0.970245
59	BH695_RS00305	0.484267	4.45632	0.0996655	0.363056
60	BH695_RS00310	-0.551109	5.56478	0.063654	0.278576
61	BH695_RS00315	-0.00879827	2.34262	1	1
62	BH695_RS00320	-0.118668	0.474144	0.81644	0.979281
63	BH695_RS00330	-0.446347	3.5003	0.207814	0.557754
64	BH695_RS00335	-0.041166	2.16433	0.928661	0.99622
65	BH695_RS00340	0.213166	1.66285	0.728688	0.947901
66	BH695_RS00345	-0.0046871	6.85743	0.981158	1
67	BH695_RS00350	-0.0240622	7.2697	0.924	0.99622
68	BH695_RS00355	0.00950242	6.09798	0.979122	1
69	BH695_RS00360	0.023375	6.05814	0.907624	0.99622
70	BH695_RS00370	-0.0605915	3.96194	0.928779	0.99622
576	BH695_RS11850	3.39527	7.09978	4.92107e-44	4.74687e-41	10.5215	thrC (metM)
72	BH695_RS00380	-0.74611	3.91764	0.0219039	0.130262
73	BH695_RS00385	-0.435276	4.27521	0.173891	0.504815
74	BH695_RS00390	-0.386935	4.96803	0.132876	0.432138
75	BH695_RS00395	0.520355	2.92038	0.313097	0.687644
76	BH695_RS00400	0.738624	5.09857	0.0146336	0.0951186
77	BH695_RS00405	0.046985	5.84591	0.850461	0.98889
78	BH695_RS00410	-0.211363	6.73214	0.256694	0.618754
79	BH695_RS00415	0.0282234	5.7684	0.896638	0.996137
80	BH695_RS00420	-0.122924	5.51355	0.588533	0.893578
81	BH695_RS00425	-0.00768904	4.20737	0.986846	1
82	BH695_RS00430	0.00690324	4.31461	0.989487	1
83	BH695_RS00435	-0.11985	6.36139	0.686341	0.933485
84	BH695_RS00440	-0.0140277	6.66838	0.9613	1
85	BH695_RS00445	0.0433342	5.34211	0.917608	0.99622
580	BH695_RS11845	2.76542	7.63081	8.40177e-34	5.78882e-31	6.79944	metO
87	BH695_RS00455	0.481662	3.64674	0.178011	0.51013
88	BH695_RS00460	0.421648	3.38275	0.240207	0.597175
89	BH695_RS00465	-0.316466	4.48987	0.284853	0.652039
90	BH695_RS00470	0.676708	3.4485	0.054007	0.246897
91	BH695_RS00475	-0.121952	5.87662	0.55137	0.876914
92	BH695_RS00480	1.07471	-0.489178	0.141144	0.449404
93	BH695_RS00490	0.62921	6.96939	0.00313762	0.0278805
94	BH695_RS00495	0.62199	7.73534	0.267635	0.634456
95	BH695_RS00500	0.501198	6.85481	0.1244	0.415789
96	BH695_RS00505	-0.326779	6.4024	0.211185	0.561095
97	BH695_RS00510	0.249175	4.30094	0.401284	0.769971
582	BH695_RS28200	2.45595	-0.389903	0.0011339	0.0122344	5.48673	hypothetical
99	BH695_RS00520	-0.5642	8.14232	0.00222903	0.0215013
100	BH695_RS00525	0.226942	4.85059	0.391843	0.760201
101	BH695_RS00530	0.0183405	6.64808	0.926129	0.99622
102	BH695_RS00535	0.256698	6.28619	0.180972	0.51464
103	BH695_RS00540	0.396346	3.36855	0.263734	0.630102
104	BH695_RS00550	0.0764186	5.41241	0.771622	0.963342
105	BH695_RS00555	0.0383391	7.22694	0.834486	0.984221
106	BH695_RS00560	-0.608336	6.11589	0.00172793	0.0174713
107	BH695_RS00565	-0.514443	5.32068	0.346831	0.718233
108	BH695_RS00570	-0.467613	8.19408	0.550344	0.876914
109	BH695_RS00575	-0.504435	9.3684	0.0135715	0.0905331
110	BH695_RS00580	-0.582883	8.9189	0.00216771	0.0212066
111	BH695_RS00590	-0.315232	7.29377	0.0885882	0.338559
112	BH695_RS00595	-0.28883	6.0552	0.146178	0.456025
113	BH695_RS00605	0.131943	5.16897	0.589351	0.893729
114	BH695_RS00610	0.288201	7.24035	0.190374	0.53043
115	BH695_RS00615	-0.679143	5.89446	0.0513212	0.239152
116	BH695_RS00620	-0.0116853	1.2534	1	1
117	BH695_RS00625	-0.511359	0.270126	0.450021	0.808394
118	BH695_RS00630	0.513667	2.62463	0.200903	0.547107
119	BH695_RS00635	0.0134416	4.41424	0.96448	1
643	BH695_RS24345	2.07583	0.918189	0.000104261	0.00160143	4.21586	hypothetical
121	BH695_RS00645	-0.677978	5.61634	0.00368433	0.0318957
122	BH695_RS00650	-0.158644	5.82486	0.514035	0.857072
123	BH695_RS00655	-0.829213	5.55686	0.000612759	0.00726127
124	BH695_RS00660	0.0244218	5.20396	0.947166	0.998997
125	BH695_RS00665	-0.136958	2.16392	0.721691	0.946104
126	BH695_RS00670	-0.131806	2.19965	0.726489	0.947712
127	BH695_RS00675	0.30664	2.94323	0.3946	0.763093
128	BH695_RS00680	0.191595	1.75583	0.734574	0.948395
129	BH695_RS00685	0.122854	5.60376	0.573345	0.885609
130	BH695_RS00690	0.372177	2.98668	0.330553	0.701389
131	BH695_RS00695	-0.182579	7.17344	0.602293	0.898503
132	BH695_RS00700	-0.555351	9.14512	0.00568618	0.0454047
133	BH695_RS00705	-0.138352	5.51361	0.685942	0.933485
134	BH695_RS00710	0.172863	1.20599	0.707266	0.940856
135	BH695_RS00735	0.162311	5.94129	0.813696	0.978869
136	BH695_RS00740	-0.430971	6.81478	0.0260004	0.147319
843	BH695_RS23700	2.00778	0.444543	0.0048656	0.0403209	4.02163	hypothetical
914	BH695_RS03270	1.72765	0.145676	0.00261359	0.0241945	3.31187	hypothetical
1022	BH695_RS02045	1.69016	1.17136	0.00010683	0.00163051	3.22691	UPF0175 family protein
1023	BH695_RS10015	1.66297	3.62511	0.000140575	0.00205452	3.16667	hypothetical
1046	BH695_RS10020	1.60576	7.67047	7.40958e-18	9.65849e-16	3.04357	LeuA dimer domain-containing protein
142	BH695_RS00770	-0.578014	6.87998	0.0403248	0.201124
143	BH695_RS00775	-0.031511	1.724	0.97401	1
144	BH695_RS00780	0.460214	0.237928	0.552353	0.876914
145	BH695_RS00785	0.180045	4.27288	0.573402	0.885609
146	BH695_RS00790	0.0934895	6.15649	0.860127	0.989739
147	BH695_RS00795	0.115752	7.80046	0.552261	0.876914
148	BH695_RS00805	0.156985	5.91838	0.562829	0.880518
149	BH695_RS00815	0.47089	4.69906	0.130085	0.427405
150	BH695_RS00820	-0.0790043	5.64731	0.834545	0.984221
151	BH695_RS00840	-0.0167915	6.2689	0.947472	0.998997
152	BH695_RS00845	-0.0415021	8.6848	0.826126	0.983803
153	BH695_RS00850	0.114613	8.08507	0.53215	0.868601
154	BH695_RS00855	0.0592235	6.07239	0.862419	0.990344
155	BH695_RS00860	-0.0607937	5.0491	0.865207	0.991168
156	BH695_RS00865	0.337066	4.86901	0.202663	0.550362
157	BH695_RS00870	0.460041	3.80647	0.414015	0.783057
1047	BH695_RS03630	1.53872	1.33292	0.000344304	0.00444005	2.90537	Helix-turn-helix domain-containing protein
159	BH695_RS00880	-0.824401	9.97293	0.000109777	0.00165974
160	BH695_RS00885	-0.46175	8.10529	0.0129903	0.087381
161	BH695_RS00890	-0.227426	6.05634	0.641625	0.916363
162	BH695_RS00895	-0.166825	6.53699	0.366299	0.737644
163	BH695_RS00900	0.412477	5.6601	0.0701835	0.293832
164	BH695_RS00905	0.436948	5.24262	0.0669331	0.286186
165	BH695_RS00910	0.131433	8.47697	0.479603	0.83206
166	BH695_RS00915	-0.473684	8.59405	0.0713495	0.29768
167	BH695_RS00920	-0.325439	8.82694	0.0949291	0.351916
168	BH695_RS00925	0.0583652	9.02389	0.762696	0.959775
169	BH695_RS00930	-0.82335	8.14406	8.03011e-06	0.000163414
170	BH695_RS00935	0.272282	5.05852	0.405598	0.775961
171	BH695_RS00940	0.22446	7.15799	0.215209	0.565631
172	BH695_RS00945	-0.715149	7.91776	0.622176	0.907491
173	BH695_RS00950	-0.68575	7.62915	0.391298	0.760201
1170	BH695_RS28455	1.52277	1.40139	0.000628877	0.00739046	2.87343	glycosyltransferase family
1196	BH695_RS05760	1.46552	4.28232	0.000102625	0.00158162	2.76163	hypothetical
1213	BH695_RS14405	1.44624	1.1389	0.00251689	0.0234953	2.72497	relE
177	BH695_RS00970	-0.427393	4.65438	0.163772	0.490605
178	BH695_RS00975	0.0803222	2.3795	0.867781	0.991384
179	BH695_RS00980	0.0396779	4.50459	0.902721	0.99622
180	BH695_RS00985	0.48998	3.42256	0.183712	0.518457
181	BH695_RS00990	0.25831	3.99794	0.476101	0.829952
182	BH695_RS00995	-0.390588	7.54281	0.0311622	0.165706
183	BH695_RS01000	-0.132182	7.66955	0.514101	0.857072
184	BH695_RS01005	0.316986	5.80775	0.328137	0.699472
185	BH695_RS01010	0.490891	4.0373	0.256398	0.618754
186	BH695_RS01015	0.285645	5.35625	0.218959	0.569972
187	BH695_RS01020	-0.165772	6.78862	0.359889	0.732066
188	BH695_RS01025	-0.10026	5.16082	0.761262	0.958953
189	BH695_RS01030	0.104498	4.4587	0.736881	0.94949
190	BH695_RS01035	0.433778	4.13838	0.197982	0.543155
191	BH695_RS01040	0.577987	3.62133	0.328779	0.699472
192	BH695_RS01045	0.345419	5.21536	0.171107	0.501671
193	BH695_RS01050	-0.160291	3.1553	0.66468	0.928752
194	BH695_RS01055	0.452493	2.66069	0.224319	0.577623
195	BH695_RS01060	-0.374652	3.02914	0.454093	0.811082
196	BH695_RS01065	-0.293375	3.8814	0.390245	0.75985
1214	BH695_RS19160	1.44121	3.0076	0.00290073	0.0263966	2.71548	hypothetical
198	BH695_RS01075	0.358846	5.09314	0.147355	0.458648
199	BH695_RS01080	0.10675	3.61873	0.914026	0.99622
200	BH695_RS01085	0.850193	1.40861	0.143705	0.453413
201	BH695_RS01090	0.394204	2.71316	0.364482	0.735957
202	BH695_RS01100	-0.0500817	2.67159	0.905559	0.99622
203	BH695_RS01105	-0.221645	7.08415	0.332245	0.702754
204	BH695_RS01110	-0.647414	5.66404	0.0492827	0.233345
1528	BH695_RS04735	1.43786	1.0878	0.00142843	0.0149443	2.70919	ImmA/IrrE family metallo-endopeptidase
206	BH695_RS01120	-0.0427517	5.60857	0.849121	0.9888
207	BH695_RS01125	0.205719	4.79475	0.459486	0.814658
208	BH695_RS01130	0.0105157	3.85016	0.985133	1
209	BH695_RS01135	0.245036	3.28518	0.491214	0.840413
210	BH695_RS01140	0.0910393	3.64402	0.817797	0.979691
211	BH695_RS01145	-0.0135178	8.35058	0.944467	0.998997
212	BH695_RS01150	-0.0444821	6.79661	0.854234	0.989102
213	BH695_RS01155	0.0493129	1.40788	0.980187	1
214	BH695_RS01160	-0.535014	6.67051	0.00550149	0.0444815
215	BH695_RS01165	-0.583398	6.24067	0.00234137	0.022317
216	BH695_RS01170	-0.685195	5.51226	0.0023898	0.0225558
217	BH695_RS01175	-0.397066	6.5488	0.0627202	0.276508
218	BH695_RS01180	-0.00181214	5.77431	0.996362	1
1711	BH695_RS26860	1.39386	1.18948	0.00249729	0.0234328	2.62781	hypothetical
220	BH695_RS01190	0.0949199	2.86823	0.831205	0.984221
221	BH695_RS01195	0.341891	5.38306	0.135942	0.439004
222	BH695_RS01200	0.596887	4.50225	0.0349974	0.180334
223	BH695_RS01205	0.00947623	2.53458	1	1
224	BH695_RS01210	0.814155	2.24298	0.0340802	0.176741
225	BH695_RS01215	0.67862	0.648105	0.162614	0.488044
226	BH695_RS01235	0.38735	-0.381586	0.751083	0.95526
227	BH695_RS01240	-0.128209	-0.784126	0.931757	0.996363
228	BH695_RS01245	0.0381255	6.95442	0.833857	0.984221
1787	BH695_RS24210	1.39271	6.88387	3.81988e-14	3.23215e-12	2.62572	cefD
230	BH695_RS01255	0.310814	3.63726	0.379915	0.751158
231	BH695_RS01260	-0.465371	4.7807	0.106616	0.379163
232	BH695_RS01265	-0.187175	5.80805	0.475645	0.829952
233	BH695_RS01270	-0.213119	6.98692	0.254934	0.617243
234	BH695_RS01275	0.0791888	3.36997	0.835291	0.984221
235	BH695_RS01280	-0.106434	5.18526	0.671059	0.930569
236	BH695_RS01285	0.0585355	5.67701	0.810389	0.977234
237	BH695_RS01290	-0.896454	7.88948	0.12773	0.422524
238	BH695_RS01295	0.134891	5.57384	0.604209	0.899385
239	BH695_RS01305	0.068003	6.34554	0.806192	0.975572
240	BH695_RS01310	-0.393095	6.72298	0.0711239	0.297254
241	BH695_RS01315	0.324224	1.77644	0.402037	0.770475
242	BH695_RS01320	0.36011	0.947865	0.446143	0.807049
243	BH695_RS01325	0.149042	2.69392	0.896256	0.996137
244	BH695_RS01335	-0.771921	9.50226	6.63582e-05	0.0010849
245	BH695_RS01345	0.632131	2.75613	0.0832228	0.327126
246	BH695_RS01355	0.894021	1.86709	0.0180225	0.111397
247	BH695_RS01360	-0.289001	9.25026	0.189751	0.530427
248	BH695_RS01365	0.174392	5.86833	0.826889	0.984004
249	BH695_RS01370	0.905698	2.45904	0.117313	0.402134
250	BH695_RS01375	0.529948	3.54821	0.123223	0.413601
251	BH695_RS01380	0.715827	4.73772	0.0100914	0.0711563
252	BH695_RS01385	-0.479347	4.55511	0.267861	0.634456
253	BH695_RS01390	-0.167028	3.35193	0.767003	0.962346
1788	BH695_RS06605	1.35981	0.669904	0.00539713	0.0438221	2.56652	hypothetical
255	BH695_RS01400	-0.822345	7.58027	0.000132535	0.00196079
256	BH695_RS01405	-0.776298	8.14015	4.76426e-05	0.000800629
257	BH695_RS01410	0.199103	6.3947	0.367069	0.737958
258	BH695_RS01415	0.567815	5.64925	0.0488536	0.232139
259	BH695_RS01420	-0.188699	0.764923	0.817797	0.979691
260	BH695_RS01425	0.530378	2.57899	0.627777	0.910303
1789	BH695_RS16395	1.32587	2.00167	0.000620164	0.00731308	2.50683	Flavin reductase family protein
262	BH695_RS01435	0.727263	2.76162	0.267182	0.634456
263	BH695_RS01440	0.378366	6.37891	0.141592	0.449571
264	BH695_RS01445	0.148818	6.69819	0.429128	0.795032
265	BH695_RS01450	0.0038958	8.86487	0.984323	1
266	BH695_RS01455	-0.369296	7.53416	0.0438565	0.215616
267	BH695_RS01460	-0.873468	8.81639	1.67274e-05	0.000313915
268	BH695_RS01465	0.271987	8.71164	0.18187	0.515067
269	BH695_RS01470	0.355612	8.43295	0.0651309	0.281728
270	BH695_RS01475	-0.0141973	10.2839	0.941897	0.998997
271	BH695_RS01485	0.120088	8.80445	0.523155	0.863509
272	BH695_RS01490	-0.591992	10.6737	0.00239505	0.0225612
273	BH695_RS01495	-0.191656	2.06974	0.618274	0.905839
274	BH695_RS01500	0.20234	2.53295	0.585281	0.892584
275	BH695_RS01505	0.247475	2.50646	0.561142	0.880127
276	BH695_RS01510	0.55556	1.08681	0.293705	0.662863
277	BH695_RS01515	0.421003	3.01289	0.528102	0.86693
278	BH695_RS01520	0.117054	5.42949	0.643325	0.91708
279	BH695_RS01525	0.318376	4.93975	0.219589	0.57024
280	BH695_RS01530	0.0991289	6.23359	0.609893	0.900253
281	BH695_RS01535	0.0598777	4.53384	0.951156	0.999152
282	BH695_RS01540	-0.230907	0.910058	0.788054	0.971394
283	BH695_RS01545	-0.282991	1.2751	0.765705	0.961718
284	BH695_RS01555	-0.4251	0.226885	0.672223	0.93093
285	BH695_RS01560	-0.737803	0.257785	0.18213	0.515501
286	BH695_RS01565	0.0790545	2.98169	0.84191	0.986262
287	BH695_RS01570	-0.199637	3.74776	0.592171	0.89428
288	BH695_RS01575	0.0539978	5.05288	0.842096	0.986262
289	BH695_RS01580	0.184028	1.43616	0.685955	0.933485
290	BH695_RS01585	0.610962	1.37476	0.525995	0.865712
291	BH695_RS01590	0.496489	0.256079	0.371775	0.741859
292	BH695_RS01605	0.0835783	0.149488	0.954119	1
293	BH695_RS01610	-0.220555	3.77168	0.526492	0.865712
294	BH695_RS01615	0.434266	4.08409	0.18162	0.515067
295	BH695_RS01620	-0.3227	5.66572	0.133324	0.433011
296	BH695_RS01625	-0.350843	3.72619	0.386619	0.756766
297	BH695_RS01630	-0.583772	5.75672	0.00643691	0.0505622
298	BH695_RS01635	0.0646038	5.5793	0.771143	0.963342
299	BH695_RS01645	-0.127478	6.5208	0.601705	0.898503
300	BH695_RS01650	0.18321	3.25741	0.638842	0.914025
301	BH695_RS01655	0.0968839	5.03484	0.791577	0.971394
302	BH695_RS01660	-0.166652	4.92506	0.688937	0.934931
303	BH695_RS01670	-0.28086	5.85457	0.216885	0.567572
304	BH695_RS01675	-0.106508	5.84273	0.648488	0.920655
305	BH695_RS01680	-0.146676	2.59468	0.851106	0.98889
306	BH695_RS01685	0.206234	2.12081	0.861609	0.989886
307	BH695_RS01690	-0.138432	1.73649	0.799859	0.973546
308	BH695_RS01695	0.186026	3.14989	0.616752	0.905729
309	BH695_RS01700	-0.0784138	0.455483	0.936652	0.996795
310	BH695_RS01705	0.215974	2.66158	0.592555	0.89428
311	BH695_RS01710	-0.12359	3.89739	0.728455	0.947901
312	BH695_RS01715	-0.462854	6.63093	0.607961	0.899848
313	BH695_RS01725	0.0911911	5.48875	0.70293	0.940338
314	BH695_RS01730	0.028355	5.36025	0.916696	0.99622
315	BH695_RS01735	0.169206	3.99964	0.631084	0.911021
316	BH695_RS01740	-0.0082032	5.71769	0.986495	1
317	BH695_RS01745	0.306815	4.53887	0.28136	0.648489
1790	BH695_RS14940	1.31283	2.22718	0.0015837	0.0162861	2.48428	hypothetical
319	BH695_RS01755	-0.228187	0.460876	0.645594	0.919038
320	BH695_RS01760	0.421893	2.41897	0.35838	0.730543
321	BH695_RS01765	0.983271	2.88326	0.0586716	0.263962
322	BH695_RS01770	0.20715	6.59194	0.367717	0.737958
323	BH695_RS01775	-0.307245	5.7543	0.145205	0.455941
324	BH695_RS01780	-0.22022	1.50467	0.592602	0.89428
325	BH695_RS01785	-0.0762078	8.28141	0.679026	0.93197
326	BH695_RS01790	0.604903	2.73026	0.13607	0.439004
327	BH695_RS01795	0.518901	3.13752	0.17319	0.5041
328	BH695_RS01800	-0.33278	5.86084	0.118332	0.404474
329	BH695_RS01805	0.446068	4.05083	0.176442	0.508137
330	BH695_RS01810	0.241588	1.14224	0.676304	0.931415
331	BH695_RS01825	-0.365592	0.928816	0.507991	0.853672
332	BH695_RS01830	0.0520526	7.75755	0.807089	0.975733
333	BH695_RS01835	0.098219	7.75939	0.71019	0.940856
334	BH695_RS01840	-0.125295	7.54895	0.491811	0.840838
335	BH695_RS01845	-0.0739712	7.99026	0.695685	0.937062
336	BH695_RS01850	0.0294268	3.42525	0.955346	1
337	BH695_RS01860	-0.105552	7.22104	0.558377	0.878944
338	BH695_RS01865	0.0752242	3.77912	0.947533	0.998997
339	BH695_RS01870	0.467768	5.76701	0.0393068	0.19727
340	BH695_RS01875	-0.576148	6.90965	0.00586321	0.0466112
341	BH695_RS01880	0.235833	2.80232	0.674169	0.930937
342	BH695_RS01885	-0.332183	6.84773	0.0697936	0.293832
2111	BH695_RS21940	1.30821	1.68213	0.00347341	0.0302934	2.47635	hicB
344	BH695_RS01895	-0.781856	7.91841	2.05835e-05	0.000376038
345	BH695_RS01905	-0.284949	1.42218	0.514031	0.857072
346	BH695_RS01910	-0.0826004	1.76161	0.868566	0.991384
347	BH695_RS01915	0.0532587	1.56454	0.941338	0.998997
348	BH695_RS01920	0.511525	5.32793	0.0282113	0.155321
349	BH695_RS01925	-0.0198438	5.70363	0.928701	0.99622
350	BH695_RS01930	-0.0306974	3.97583	0.934239	0.996678
351	BH695_RS01935	0.0299313	1.16113	0.984211	1
352	BH695_RS01940	0.621002	5.786	0.00298995	0.0270048
353	BH695_RS01945	0.603497	4.10058	0.0924709	0.346532
354	BH695_RS01950	0.0577622	2.57956	0.897691	0.996137
355	BH695_RS01960	0.965593	5.52772	1.57318e-05	0.000297105
356	BH695_RS01965	0.762065	4.6713	0.0260549	0.147319
357	BH695_RS01970	0.718193	3.16845	0.114442	0.39595
358	BH695_RS01975	0.907153	3.19915	0.0133692	0.0893069
359	BH695_RS01980	0.536111	2.85813	0.228602	0.584406
360	BH695_RS01985	-0.155959	4.8653	0.551249	0.876914
361	BH695_RS01990	1.151	0.589118	0.0493493	0.233345
362	BH695_RS01995	0.274733	0.426496	0.703333	0.940338
363	BH695_RS02000	0.207417	1.17417	0.685857	0.933485
364	BH695_RS02005	0.105739	2.47266	0.792186	0.971394
365	BH695_RS02015	0.971814	0.298613	0.122079	0.411892
366	BH695_RS02020	0.679123	0.604329	0.145906	0.456025
367	BH695_RS02030	1.0907	-0.368461	0.145789	0.456025
368	BH695_RS02035	0.00450593	4.95433	0.993345	1
369	BH695_RS02040	1.04729	-0.102484	0.166094	0.494106
2112	BH695_RS05765	1.29387	4.02138	0.000289644	0.00384835	2.45185	GAF domain-containing protein
371	BH695_RS02050	1.07682	2.17847	0.00865618	0.0635026
2441	BH695_RS10010	1.28658	5.07703	4.22309e-07	1.13787e-05	2.43949	trkA potassium channel family protein
373	BH695_RS02085	0.274435	3.9017	0.51089	0.856159
374	BH695_RS02090	0.349696	3.78905	0.537375	0.868601
375	BH695_RS02095	-0.516257	5.66793	0.0194356	0.118656
376	BH695_RS02100	-0.400044	4.76239	0.238924	0.595502
377	BH695_RS02105	-0.536887	5.96498	0.010126	0.0712963
2550	BH695_RS01430	1.28138	1.15399	0.00402919	0.0345779	2.43072	Transposase family
379	BH695_RS02115	0.536154	2.42603	0.179037	0.511854
380	BH695_RS02120	-0.0538372	3.37044	0.890539	0.994433
381	BH695_RS02125	0.781295	3.34693	0.0290019	0.158231
382	BH695_RS02130	0.942776	2.39919	0.0164049	0.103156
383	BH695_RS02135	0.996925	1.19325	0.0712041	0.297331
384	BH695_RS02140	0.381567	4.80585	0.575228	0.886623
385	BH695_RS02145	0.488895	1.64338	0.208988	0.558913
386	BH695_RS02150	0.290817	1.75787	0.502544	0.848658
2646	BH695_RS23625	1.2799	5.07791	1.338e-06	3.11747e-05	2.42823	serine/threonine protein kinase
388	BH695_RS02160	-0.000239178	1.70888	1	1
389	BH695_RS02165	0.482421	3.22243	0.203504	0.550482
390	BH695_RS02170	0.59378	1.9462	0.127192	0.422194
391	BH695_RS02180	-0.0525077	1.77381	0.979891	1
392	BH695_RS02190	-0.272886	5.46914	0.286573	0.653495
393	BH695_RS02195	0.214799	3.6501	0.571888	0.885609
394	BH695_RS02200	0.0143564	5.53191	0.960734	1
395	BH695_RS02210	-0.477507	6.65588	0.452867	0.809576
396	BH695_RS02215	-0.122051	5.9076	0.620859	0.906973
397	BH695_RS02220	0.174449	6.15638	0.429106	0.795032
398	BH695_RS02230	0.218018	6.54074	0.251454	0.612198
399	BH695_RS02235	-0.0656404	3.47115	0.881915	0.993857
400	BH695_RS02240	0.658402	2.95793	0.0882934	0.3377
401	BH695_RS02245	-0.263406	5.70928	0.231238	0.587019
402	BH695_RS02250	0.0390609	4.53704	0.89944	0.996137
403	BH695_RS02255	-0.643206	4.20877	0.0326238	0.171399
404	BH695_RS02260	-0.284004	7.05883	0.116654	0.400859
405	BH695_RS02265	0.301007	5.05951	0.512507	0.857072
406	BH695_RS02270	0.442462	3.96485	0.649633	0.92147
407	BH695_RS02275	0.232397	6.01894	0.405813	0.776065
408	BH695_RS02280	0.156793	7.65745	0.430418	0.796059
409	BH695_RS02285	-0.12191	4.95887	0.706301	0.940856
410	BH695_RS02290	0.399324	3.05588	0.431743	0.796281
411	BH695_RS02295	-0.648267	4.11848	0.488344	0.836988
2681	BH695_RS22250	1.26934	2.94464	0.000664025	0.00770444	2.41051	DUF2358 domain-containing protein
413	BH695_RS02305	-0.963488	4.69559	0.0729617	0.300575
414	BH695_RS02310	-0.527316	1.77631	0.322348	0.695376
415	BH695_RS02315	-0.143522	1.88917	0.787122	0.971394
416	BH695_RS02320	0.252328	2.80171	0.53684	0.868601
417	BH695_RS02325	0.0129568	2.29084	0.98557	1
418	BH695_RS02330	-0.125997	0.507323	0.871032	0.991384
419	BH695_RS02335	0.744955	3.57003	0.0373204	0.188675
420	BH695_RS02340	0.622521	4.75178	0.466211	0.81904
421	BH695_RS02350	0.166543	7.34543	0.532903	0.868601
422	BH695_RS02355	-0.28249	7.73847	0.167811	0.496232
423	BH695_RS02360	0.131173	6.18865	0.49552	0.844186
424	BH695_RS02365	-0.0116041	5.79106	0.963686	1
425	BH695_RS02370	0.515124	4.12754	0.0994741	0.362907
426	BH695_RS02380	0.0291532	4.28493	0.931155	0.99622
427	BH695_RS02385	1.1907	1.35268	0.00732898	0.0561966
428	BH695_RS02390	0.505089	3.64554	0.212974	0.562299
429	BH695_RS02395	0.0792671	4.31856	0.802771	0.974028
430	BH695_RS02400	-0.0622123	2.88244	0.922373	0.99622
431	BH695_RS02405	-0.0576474	3.46024	0.883194	0.993857
432	BH695_RS02410	0.243197	5.85072	0.327001	0.698772
433	BH695_RS02415	-0.677787	11.0107	0.000456052	0.00568357
434	BH695_RS02420	0.764664	0.460589	0.121132	0.410327
435	BH695_RS02425	0.443109	1.11255	0.381618	0.752471
436	BH695_RS02430	-0.054793	2.27902	0.934999	0.996678
437	BH695_RS02440	-0.751319	0.354512	0.119183	0.406234
438	BH695_RS02445	0.522873	1.91966	0.544234	0.874074
439	BH695_RS02455	-0.00443829	-0.283772	1	1
440	BH695_RS02460	0.0301576	0.714156	1	1
441	BH695_RS02465	-0.196226	3.48046	0.610918	0.900511
442	BH695_RS02470	0.128586	6.15026	0.547905	0.875007
443	BH695_RS02475	0.461488	1.76398	0.285826	0.653027
444	BH695_RS02485	0.28004	3.16829	0.46454	0.818156
445	BH695_RS02490	0.139247	4.32068	0.921582	0.99622
446	BH695_RS02495	0.107574	4.35563	0.943461	0.998997
447	BH695_RS02500	0.566543	2.903	0.1459	0.456025
448	BH695_RS02505	0.259703	0.281752	0.781434	0.968671
449	BH695_RS02510	0.0978976	2.49773	0.796093	0.972725
450	BH695_RS02515	0.21471	2.35898	0.874555	0.991384
451	BH695_RS02525	0.154622	3.00629	0.722955	0.946988
452	BH695_RS02535	0.0185565	6.28763	0.968652	1
453	BH695_RS02540	0.0581417	6.69474	0.873965	0.991384
454	BH695_RS02545	0.243189	6.00233	0.219526	0.57024
455	BH695_RS02550	0.443942	6.38313	0.0206646	0.124582
456	BH695_RS02555	1.11586	2.49825	0.0124231	0.0839774
457	BH695_RS02560	0.849219	2.42459	0.0350971	0.180655
458	BH695_RS02565	0.273426	2.12773	0.59487	0.89602
459	BH695_RS02570	0.144194	2.77411	0.946536	0.998997
460	BH695_RS02575	1.6908	0.315283	0.0719503	0.298393
461	BH695_RS02580	-0.273647	4.7143	0.889025	0.994091
462	BH695_RS02590	0.072911	0.326399	0.929846	0.99622
463	BH695_RS02595	-0.610893	0.233789	0.500473	0.847085
464	BH695_RS02600	0.103415	4.35495	0.731539	0.947935
465	BH695_RS02605	0.495262	3.43681	0.162185	0.48758
466	BH695_RS02610	0.453521	3.34101	0.209746	0.559827
467	BH695_RS02615	0.896161	2.16616	0.0179479	0.111208
468	BH695_RS02620	0.209751	1.58841	0.595683	0.896126
469	BH695_RS02625	0.613043	3.6829	0.0700413	0.293832
470	BH695_RS02630	0.90205	4.38495	0.00221658	0.021467
2876	BH695_RS08600	1.19483	3.23401	0.000979059	0.0108426	2.28917	hpsU
472	BH695_RS02640	-0.53055	7.28521	0.00499048	0.0411437
473	BH695_RS02650	0.204311	3.06325	0.817648	0.979691
474	BH695_RS02660	-0.360431	7.62061	0.113943	0.394505
475	BH695_RS02665	-0.00166074	7.68965	0.993874	1
476	BH695_RS02670	-0.210053	8.02503	0.373937	0.744325
477	BH695_RS02675	0.515528	1.46383	0.198588	0.544198
478	BH695_RS02680	0.67802	0.603925	0.244307	0.603633
479	BH695_RS02685	-0.491457	4.25604	0.104847	0.375133
480	BH695_RS02690	-0.0550001	1.35913	0.939847	0.998432
481	BH695_RS02695	0.507524	2.56864	0.192135	0.533162
482	BH695_RS02700	0.445408	2.94204	0.216518	0.567175
483	BH695_RS02705	0.834739	2.65631	0.128783	0.424301
484	BH695_RS02710	-0.123398	7.11637	0.494155	0.842755
485	BH695_RS02715	-0.0403798	3.70198	0.913199	0.99622
486	BH695_RS02720	-0.372648	0.627614	0.522819	0.863251
487	BH695_RS02725	-0.161002	0.524479	0.79453	0.972347
488	BH695_RS02730	0.888769	0.940301	0.0445037	0.217689
489	BH695_RS02735	1.57881	0.0451491	0.0138049	0.0913962
490	BH695_RS02740	0.712522	0.377329	0.141531	0.449571
491	BH695_RS02745	-0.337342	0.547485	0.630458	0.910662
492	BH695_RS02755	0.179932	-0.406719	0.897491	0.996137
493	BH695_RS02760	0.0899273	0.807922	0.83772	0.984961
494	BH695_RS02765	0.350186	5.37653	0.173559	0.504431
495	BH695_RS02770	0.0988289	4.64595	0.731007	0.947901
496	BH695_RS02775	-0.332421	8.8047	0.339691	0.711698
497	BH695_RS02780	-0.143891	7.3334	0.899347	0.996137
498	BH695_RS02785	-0.109539	6.29293	0.564924	0.882328
499	BH695_RS02790	-0.0932609	4.08597	0.818627	0.979697
500	BH695_RS02800	0.175832	5.1215	0.48953	0.837829
501	BH695_RS02805	0.475326	2.11318	0.375274	0.745607
502	BH695_RS02810	0.412046	1.03798	0.389341	0.759619
503	BH695_RS02815	-0.197585	6.50975	0.623224	0.907551
504	BH695_RS02820	-0.280994	6.18618	0.16556	0.493702
505	BH695_RS02825	-0.352626	5.88225	0.325856	0.698681
506	BH695_RS02830	-0.128644	7.902	0.481575	0.833338
507	BH695_RS02850	0.114782	7.76486	0.560126	0.879634
508	BH695_RS02855	-0.233974	4.73731	0.814368	0.978869
509	BH695_RS02865	-0.00619334	3.92626	0.99307	1
510	BH695_RS02870	0.281139	7.61398	0.121214	0.410327
511	BH695_RS02875	-0.833782	9.74179	1.69894e-05	0.000316777
512	BH695_RS02880	0.0376113	6.00913	0.853625	0.989102
513	BH695_RS02885	-0.493636	12.3377	0.0361306	0.184575
514	BH695_RS02890	-0.254624	10.0847	0.264357	0.630872
515	BH695_RS02895	0.0222652	4.21954	0.948925	0.998997
516	BH695_RS02900	0.254432	2.28326	0.814235	0.978869
517	BH695_RS02915	0.684571	4.38197	0.0180388	0.111397
518	BH695_RS02920	-0.183458	4.1572	0.596921	0.897194
519	BH695_RS02925	-0.694574	5.15119	0.00989239	0.0702666
520	BH695_RS02930	0.148534	1.03713	0.914851	0.99622
521	BH695_RS02935	0.639449	1.847	0.273268	0.639482
522	BH695_RS02945	-0.192401	0.791915	0.787345	0.971394
523	BH695_RS02950	1.06559	1.42629	0.605849	0.899595
524	BH695_RS02955	0.346942	4.22991	0.70795	0.940856
525	BH695_RS02960	-0.379846	7.83534	0.0824762	0.325252
2900	BH695_RS06745	1.14931	2.82648	0.00199605	0.0197678	2.21808	DUF2470 domain-containing protein
527	BH695_RS02970	0.0504925	3.28629	0.905812	0.99622
528	BH695_RS02975	-0.683959	7.61039	0.000615164	0.00727191
529	BH695_RS02980	-0.237489	7.62253	0.359218	0.731633
530	BH695_RS02985	0.0355385	8.59349	0.858675	0.989578
531	BH695_RS02990	-0.313622	8.1012	0.0894035	0.340019
532	BH695_RS02995	0.217281	5.2201	0.367201	0.737958
533	BH695_RS03000	0.489641	3.56957	0.43047	0.796059
534	BH695_RS03005	0.0434269	3.97627	0.903125	0.99622
535	BH695_RS03010	-0.20197	7.69662	0.424622	0.792557
536	BH695_RS03015	0.172759	7.23744	0.489486	0.837829
537	BH695_RS03020	0.301787	4.43452	0.633286	0.911215
538	BH695_RS03025	0.561492	3.6205	0.10499	0.375363
539	BH695_RS03030	0.730258	4.29704	0.0151265	0.0972735
540	BH695_RS03035	0.262163	3.19676	0.466177	0.81904
541	BH695_RS03045	-0.129232	2.669	0.920835	0.99622
542	BH695_RS03050	-0.15237	5.26527	0.925154	0.99622
543	BH695_RS03055	0.531111	3.94487	0.667996	0.928862
544	BH695_RS03060	0.193779	5.09166	0.435735	0.800895
545	BH695_RS03065	-0.283219	1.33209	0.629253	0.910662
546	BH695_RS03070	0.148751	2.17535	0.769855	0.963182
547	BH695_RS03075	0.159396	4.8425	0.559101	0.879213
548	BH695_RS03080	0.58199	2.947	0.107587	0.380864
549	BH695_RS03085	0.624159	3.19308	0.0825945	0.325372
550	BH695_RS03100	0.117539	4.69671	0.666272	0.928859
551	BH695_RS03105	-0.0340855	2.38495	0.976931	1
552	BH695_RS03110	-0.877568	6.01736	0.00302954	0.0272094
3328	BH695_RS10025	1.14564	4.76289	0.00226815	0.0218349	2.21244	hypothetical
554	BH695_RS03125	-0.135902	6.37929	0.625591	0.908255
555	BH695_RS03130	0.46129	6.27524	0.388673	0.759242
556	BH695_RS03135	1.25316	3.3362	0.0152388	0.0974757
557	BH695_RS03140	1.12225	1.37295	0.0754108	0.305635
558	BH695_RS03145	0.145623	5.5505	0.88215	0.993857
559	BH695_RS03150	1.04952	2.46915	0.00794255	0.0593906
560	BH695_RS03155	0.191132	-0.129374	0.861342	0.989886
561	BH695_RS03160	0.00842089	2.04291	1	1
562	BH695_RS03165	0.683901	3.88754	0.0356339	0.182591
563	BH695_RS03170	-0.191551	13.5644	0.488206	0.836988		16S rDNA
564	BH695_RS03175	0.309966	0.718007	0.790151	0.971394
565	BH695_RS03180	-0.369528	15.1446	0.139743	0.446343
566	BH695_RS03185	0.144295	8.48073	0.828638	0.984004
567	BH695_RS03195	-0.211561	1.89913	0.619989	0.906973
568	BH695_RS03200	-0.156364	4.55729	0.640826	0.915941
569	BH695_RS03205	-0.165397	6.47218	0.373592	0.74407
570	BH695_RS03210	-0.13614	6.64344	0.589064	0.893695
571	BH695_RS03215	-0.110473	6.90657	0.626149	0.908518
572	BH695_RS03220	0.60319	1.8296	0.537915	0.868601
573	BH695_RS03225	0.15989	6.13805	0.60819	0.899848
574	BH695_RS03230	0.28449	8.23903	0.133703	0.43395
575	BH695_RS03235	0.2971	6.34223	0.120195	0.408844
3403	BH695_RS05135	1.13571	4.9721	1.577e-05	0.000297105	2.19726	proC
577	BH695_RS03245	0.0953206	5.95669	0.656625	0.924378
578	BH695_RS03250	0.351858	1.80858	0.399896	0.768712
579	BH695_RS03255	0.984869	0.788937	0.028567	0.156212
3658	BH695_RS21915	1.12978	1.34628	0.00508684	0.0417141	2.18825	DUF3226 domain-containing protein
581	BH695_RS03265	0.193535	2.37345	0.617099	0.905743
3794	BH695_RS24285	1.12861	3.41031	0.00134258	0.0142573	2.18648	hypothetical
583	BH695_RS03275	0.631431	0.706543	0.228649	0.584406
584	BH695_RS03280	0.420352	-0.0148154	0.530515	0.868601
585	BH695_RS03285	0.544526	1.17045	0.199847	0.545605
586	BH695_RS03290	0.620695	2.69834	0.100075	0.363997
587	BH695_RS03295	0.406067	3.95479	0.214278	0.564425
588	BH695_RS03300	-0.122421	8.45846	0.510222	0.855633
589	BH695_RS03310	0.0647846	7.6635	0.735521	0.949015
590	BH695_RS03315	-0.0435378	7.22641	0.848497	0.9888
591	BH695_RS03320	0.120663	5.40875	0.668084	0.928862
592	BH695_RS03325	0.503493	5.5452	0.0227325	0.133543
3887	BH695_RS18735	1.12776	1.91216	0.00304465	0.0272943	2.1852	Clan AA aspartic protease
3891	BH695_RS15130	1.12305	1.40656	0.00509425	0.0417141	2.17808	hypothetical
3947	BH695_RS03240	1.10797	4.87668	0.0011482	0.0123611	2.15542	P-loop NTPase fold protein
596	BH695_RS03345	-0.0116393	6.27292	0.956401	1
597	BH695_RS03350	-0.0441115	5.23196	0.868773	0.991384
598	BH695_RS03355	0.323004	6.40753	0.583459	0.892584
599	BH695_RS03360	0.516812	7.78914	0.0621563	0.274524
600	BH695_RS03365	0.28251	4.41505	0.703562	0.940338
601	BH695_RS03375	0.17907	2.96766	0.878892	0.992251
602	BH695_RS03385	0.47973	2.78033	0.273174	0.639482
603	BH695_RS03390	0.0508034	3.43727	0.888291	0.994091
604	BH695_RS03395	-0.107956	3.97715	0.737843	0.949557
605	BH695_RS03400	0.158103	1.12442	0.754451	0.956822
606	BH695_RS03405	-0.758824	1.33347	0.0904524	0.342001
607	BH695_RS03410	0.172838	1.87433	0.663351	0.928752
608	BH695_RS03415	0.430321	-0.443289	0.610678	0.900511
609	BH695_RS03420	0.233821	0.941016	0.739383	0.950186
610	BH695_RS03425	0.621601	1.21725	0.46398	0.818156
611	BH695_RS03440	0.242464	1.24241	0.556241	0.877502
612	BH695_RS03445	-0.0646186	4.78013	0.811327	0.977755
613	BH695_RS03455	0.029954	1.91804	0.952847	0.999691
614	BH695_RS03460	0.68975	2.94173	0.062968	0.277094
615	BH695_RS03465	-0.344745	7.16089	0.321136	0.69517
616	BH695_RS03470	-0.270723	6.86718	0.546685	0.874757
617	BH695_RS03475	-0.523516	5.21513	0.117179	0.401959
618	BH695_RS03480	-0.384548	8.30963	0.0371586	0.18845
619	BH695_RS03490	-0.00658075	1.9801	1	1
620	BH695_RS03500	0.277826	3.46079	0.647048	0.920088
621	BH695_RS03505	-0.210089	7.41134	0.250523	0.611109
622	BH695_RS03510	-0.061129	9.61579	0.753229	0.9566
623	BH695_RS03515	0.219364	4.2392	0.595146	0.896121
4004	BH695_RS24275	1.10671	2.61954	0.00497292	0.0410691	2.15354	hypothetical
625	BH695_RS03525	-0.730236	7.18482	0.000143754	0.00209465
626	BH695_RS03530	-0.559336	5.30735	0.0202323	0.122435
627	BH695_RS03535	-0.638797	5.62956	0.00314472	0.0278805
628	BH695_RS03540	-0.804995	5.53142	0.000278803	0.00373519
629	BH695_RS03545	0.131203	3.18865	0.738914	0.949966
630	BH695_RS03550	-0.240425	3.17266	0.523524	0.863738
631	BH695_RS03555	-0.471446	5.33788	0.0512996	0.239152
4120	BH695_RS13780	1.09434	3.84299	0.00153255	0.0159299	2.13515	Aminotransferase class I/II-fold pyridoxal phosphate-dependent enzyme
633	BH695_RS03565	-0.622159	3.77238	0.609586	0.900253
634	BH695_RS03570	-0.378067	5.35381	0.139016	0.444905
635	BH695_RS03575	0.128897	3.96398	0.692895	0.936907
636	BH695_RS03580	-0.0294519	3.29995	0.945804	0.998997
637	BH695_RS03585	0.00293156	5.27981	0.995265	1
638	BH695_RS03590	-0.307237	3.28647	0.389946	0.75985
639	BH695_RS03600	0.339556	3.11284	0.47864	0.831286
640	BH695_RS03605	0.502488	1.87737	0.52042	0.861023
641	BH695_RS03610	0.0393745	0.783355	0.944095	0.998997
642	BH695_RS03625	0.425413	2.08354	0.630391	0.910662
4195	BH695_RS23220	1.09428	2.49879	0.00425057	0.0359648	2.13507	hypothetical
644	BH695_RS03635	0.585778	1.99314	0.200113	0.545605
645	BH695_RS03640	0.351311	3.67887	0.303294	0.674095
646	BH695_RS03645	0.139092	3.90152	0.721213	0.945991
647	BH695_RS03650	-0.025151	4.24071	0.942527	0.998997
648	BH695_RS03655	0.35068	3.99695	0.326407	0.698772
649	BH695_RS03660	0.255957	4.5873	0.383089	0.754754
650	BH695_RS03665	-0.122773	6.09013	0.531607	0.868601
651	BH695_RS03670	1.14018	1.729	0.0225238	0.133026
652	BH695_RS03675	0.30548	2.33187	0.419772	0.789116
653	BH695_RS03680	-0.191133	6.33622	0.316126	0.69115
654	BH695_RS03685	0.0518928	5.84849	0.830686	0.984221
655	BH695_RS03690	-0.0998578	8.3657	0.589689	0.893732
656	BH695_RS03695	-0.0344686	7.11947	0.861219	0.989886
657	BH695_RS03700	0.415951	3.71433	0.411975	0.782265
658	BH695_RS03705	0.342125	2.9381	0.519063	0.861023
659	BH695_RS03710	0.0671153	1.20028	0.911407	0.99622
660	BH695_RS03725	0.742106	1.52691	0.1615	0.486821
661	BH695_RS03730	0.862796	2.70798	0.0210553	0.126306
662	BH695_RS03735	0.499789	1.72759	0.305811	0.677816
663	BH695_RS03740	0.570291	-0.0655283	0.385951	0.756766
664	BH695_RS03745	-0.294142	0.242739	0.602985	0.898979
665	BH695_RS03750	-0.110773	1.57176	0.797796	0.973408
4210	BH695_RS05895	1.08464	3.69824	0.0016252	0.0166066	2.12085	hypothetical
667	BH695_RS03760	-0.808452	7.7088	1.28414e-05	0.000247736
4301	BH695_RS05900	1.07317	6.56303	6.65499e-09	2.58507e-07	2.10405	Polysaccharide biosynthesis protein
669	BH695_RS03770	-0.652914	5.89058	0.0015025	0.0156514
670	BH695_RS03775	-0.769835	6.68037	7.95625e-05	0.00126227
671	BH695_RS03780	0.19366	5.83204	0.857869	0.989464
672	BH695_RS03785	-0.0403044	3.59817	0.920601	0.99622
673	BH695_RS03795	0.271195	0.337779	0.846765	0.9888
674	BH695_RS03805	0.0645253	3.00615	0.972159	1
675	BH695_RS03810	0.655732	1.31975	0.134291	0.435274
676	BH695_RS03815	0.393095	3.01421	0.299649	0.669076
677	BH695_RS03820	-0.846923	-0.0493639	0.126886	0.421467
678	BH695_RS03825	0.17809	0.037854	0.839034	0.985061
679	BH695_RS03830	0.0753185	2.33441	0.889762	0.994283
680	BH695_RS03840	0.25298	3.01582	0.68219	0.933485
681	BH695_RS03845	1.16051	0.416116	0.0661774	0.284469
682	BH695_RS03850	0.589854	2.82693	0.107634	0.380864
683	BH695_RS03855	-0.213497	1.60782	0.63096	0.911021
684	BH695_RS03860	0.38477	3.17271	0.316452	0.691235
685	BH695_RS03865	-0.415244	5.2379	0.0897682	0.340104
686	BH695_RS03870	0.194561	3.64011	0.599528	0.898503
687	BH695_RS03875	0.556146	4.63445	0.15521	0.474908
688	BH695_RS03880	0.375976	4.23081	0.396443	0.764207
689	BH695_RS03885	-0.336778	0.481433	0.681597	0.933109
690	BH695_RS03890	-0.0657354	6.38503	0.785088	0.970643
691	BH695_RS03895	0.0848464	7.41526	0.680789	0.932856
692	BH695_RS03900	0.154287	5.09734	0.570378	0.884829
693	BH695_RS03905	0.0536568	5.70997	0.808034	0.976041
4312	BH695_RS03260	1.06516	2.29278	0.00458501	0.0383915	2.0924	lytR
4313	BH695_RS16250	1.04634	5.02306	0.00195702	0.0195014	2.06528	Polysaccharide pyruvyl transferase family protein
696	BH695_RS03920	-0.646687	5.65377	0.00763106	0.057778
697	BH695_RS03925	-0.48135	4.91451	0.287344	0.654313
698	BH695_RS03930	0.100406	5.43952	0.65853	0.925835
699	BH695_RS03935	-0.412429	7.06542	0.0318379	0.168371
700	BH695_RS03940	-0.742276	9.2419	0.000984074	0.0108426
701	BH695_RS03945	-0.305494	8.8166	0.264057	0.630468
702	BH695_RS03950	-0.358149	9.13353	0.0633617	0.278065
703	BH695_RS03955	-0.40823	7.07227	0.0322762	0.170129
4324	BH695_RS27345	1.04331	5.3817	0.000984668	0.0108426	2.06096	hypothetical
705	BH695_RS03965	0.271539	5.29642	0.264712	0.631407
706	BH695_RS03970	0.474182	2.22485	0.300863	0.670237
707	BH695_RS03975	0.206589	2.56418	0.592345	0.89428
708	BH695_RS03980	0.368387	2.68983	0.323301	0.695474
709	BH695_RS03990	0.87337	5.23507	0.00797514	0.059542
710	BH695_RS03995	0.156935	6.69692	0.392319	0.760818
711	BH695_RS04000	-0.241365	5.63579	0.276936	0.643417
712	BH695_RS04005	0.464686	3.99222	0.156008	0.475967
713	BH695_RS04010	0.0566823	5.54725	0.850961	0.98889
714	BH695_RS04015	-0.371568	6.37146	0.0493139	0.233345
715	BH695_RS04020	-0.115584	5.47115	0.633468	0.911215
716	BH695_RS04025	0.329417	3.27158	0.402091	0.770475
717	BH695_RS04030	-0.0230003	7.11097	0.904821	0.99622
718	BH695_RS04035	-0.152651	7.58528	0.412307	0.78228
719	BH695_RS04040	0.123208	4.68756	0.712767	0.940856
720	BH695_RS04045	0.165213	3.13275	0.668287	0.928862
721	BH695_RS04050	0.0186751	5.03522	0.945189	0.998997
722	BH695_RS04055	-0.0989173	2.2479	0.828099	0.984004
723	BH695_RS04060	0.0204911	4.44518	0.951462	0.999152
724	BH695_RS04065	0.0761583	5.56599	0.730949	0.947901
725	BH695_RS04070	-0.0868769	4.84765	0.747041	0.954016
726	BH695_RS04075	0.169704	4.25771	0.614123	0.902748
727	BH695_RS04080	-0.154875	4.87958	0.568409	0.884103
728	BH695_RS04085	-0.281542	4.30839	0.340327	0.712103
729	BH695_RS04090	0.107492	4.2614	0.803904	0.974849
730	BH695_RS04095	0.0905491	5.27774	0.707614	0.940856
731	BH695_RS04100	-0.447101	7.80752	0.0143703	0.0940906
732	BH695_RS04105	0.736324	2.01461	0.0531502	0.244602
733	BH695_RS04110	0.414661	4.60411	0.170554	0.500659
734	BH695_RS04115	-0.466909	6.67962	0.00994526	0.0704346
735	BH695_RS04120	-0.441228	4.73028	0.113116	0.392769
736	BH695_RS04125	-0.69167	5.20329	0.00416697	0.035445
737	BH695_RS04130	-0.191761	6.33773	0.311633	0.685053
738	BH695_RS04135	0.300936	4.37526	0.304763	0.676527
739	BH695_RS04140	0.465134	2.93809	0.321953	0.695376
740	BH695_RS04145	0.323767	5.00288	0.214586	0.564927
741	BH695_RS04150	0.177341	6.78294	0.326316	0.698772
4585	BH695_RS22585	1.0405	2.15524	0.00630204	0.0496646	2.05694	vWA domain-containing protein
743	BH695_RS04160	0.26639	3.53073	0.45266	0.809576
744	BH695_RS04165	0.243189	1.58689	0.546959	0.874757
745	BH695_RS04170	0.850459	4.59804	0.0279665	0.154328
746	BH695_RS04175	0.627298	3.96499	0.0503757	0.236805
747	BH695_RS04180	-0.340836	7.11066	0.0688974	0.290974
748	BH695_RS04185	0.686045	3.92232	0.123801	0.414772
4649	BH695_RS20650	1.03131	2.3031	0.00553404	0.0445587	2.04387	hypothetical
750	BH695_RS04195	-0.705897	10.5705	0.000466073	0.00579348
751	BH695_RS04200	-0.0154131	8.15433	0.9363	0.996736
752	BH695_RS04205	-0.00667548	2.70904	1	1
753	BH695_RS04210	-0.534252	7.15307	0.00954641	0.0686175
754	BH695_RS04215	-0.394595	9.12355	0.0897288	0.340104
755	BH695_RS04220	-0.740711	7.87622	0.000105877	0.00162109
756	BH695_RS04225	-0.0160107	5.95234	0.940154	0.998538
757	BH695_RS04230	0.0225452	4.92237	0.945035	0.998997
758	BH695_RS04235	-0.330704	7.21982	0.0665036	0.285108
759	BH695_RS04240	0.0531172	5.41154	0.818818	0.979697
760	BH695_RS04245	0.071469	5.06429	0.854465	0.989102
761	BH695_RS04250	0.104237	5.50509	0.750113	0.954848
762	BH695_RS04255	0.754686	2.62788	0.0646353	0.28026
763	BH695_RS04260	0.77447	2.97525	0.0864314	0.33369
764	BH695_RS04270	0.167578	2.9387	0.867386	0.991384
765	BH695_RS04275	0.181364	1.57369	0.77409	0.964712
766	BH695_RS04280	0.534556	3.46611	0.127543	0.422197
767	BH695_RS04290	0.281878	5.12923	0.253644	0.614499
4684	BH695_RS09610	1.02927	6.52819	2.43341e-08	8.15024e-07	2.04099	fumC
769	BH695_RS04300	-0.659997	7.67666	0.0104116	0.0726706
770	BH695_RS04310	0.277232	1.16099	0.663706	0.928752
771	BH695_RS04315	0.301128	3.80649	0.37717	0.747372
772	BH695_RS04325	1.09219	1.32112	0.0207327	0.124836
4766	BH695_RS27635	1.00099	4.78368	0.000371949	0.00474579	2.00137	hypothetical
4806	BH695_RS21425	1.00073	6.99899	1.74821e-07	5.03717e-06	2.00101	NHLP bacteriocin system secretion protein
775	BH695_RS04340	-0.475169	6.36657	0.0536117	0.246256
776	BH695_RS04345	0.315068	3.08734	0.528573	0.867406
777	BH695_RS04350	0.412642	3.11154	0.407799	0.777953
778	BH695_RS04355	0.329892	2.26099	0.409285	0.779614
779	BH695_RS04365	0.351677	0.629801	0.586375	0.892584
780	BH695_RS04370	0.659976	1.39877	0.451966	0.809444
781	BH695_RS04375	0.829013	1.21949	0.0736206	0.301676
782	BH695_RS04380	0.379048	0.861628	0.384421	0.756759
783	BH695_RS04385	0.532007	0.274061	0.554342	0.877139
784	BH695_RS04390	0.139954	3.04722	0.709727	0.940856
785	BH695_RS04395	0.18655	1.32981	0.680166	0.932739
786	BH695_RS04405	0.00902765	0.672415	1	1
787	BH695_RS04410	0.495073	1.14197	0.278907	0.646094
4385	BH695_RS24675	-0.986898	7.17596	6.05826e-08	1.86108e-06	0.504561	hemJ
789	BH695_RS04420	-0.328296	7.18115	0.073153	0.300575
790	BH695_RS04425	0.122229	4.27742	0.745602	0.953351
791	BH695_RS04430	0.331414	4.45831	0.246364	0.604997
792	BH695_RS04435	0.534212	3.6816	0.13617	0.439004
793	BH695_RS04440	-0.593924	8.25537	0.120476	0.409194
794	BH695_RS04445	-0.492604	8.86073	0.0763844	0.307258
795	BH695_RS04450	0.29155	4.62659	0.624005	0.907755
796	BH695_RS04455	0.00449911	2.52676	1	1
797	BH695_RS04460	-0.195241	1.25151	0.666387	0.928859
798	BH695_RS04465	0.601014	5.01324	0.0243344	0.140974
799	BH695_RS04470	0.414727	5.18347	0.0938623	0.349955
800	BH695_RS04475	0.790929	3.12418	0.0581681	0.261946
801	BH695_RS04480	-0.722054	9.7386	0.000191127	0.00270324
802	BH695_RS04485	-0.37298	1.5361	0.48037	0.832492
803	BH695_RS04490	0.5473	2.40855	0.149665	0.463309
804	BH695_RS04495	0.178326	4.04884	0.568444	0.884103
805	BH695_RS04500	-0.439899	3.41616	0.204795	0.55304
806	BH695_RS04505	0.102505	4.04611	0.753944	0.956822
807	BH695_RS04510	0.0611438	3.67133	0.875568	0.991384
808	BH695_RS04515	0.681124	2.1453	0.0680816	0.289219
809	BH695_RS04520	0.135482	1.47178	0.806315	0.975572
810	BH695_RS04525	0.549248	5.10658	0.028477	0.156073
811	BH695_RS04530	-0.537784	7.57358	0.00741768	0.0564282
812	BH695_RS04535	0.209937	6.63757	0.245467	0.604168
813	BH695_RS04540	0.301835	5.27223	0.203336	0.550482
814	BH695_RS04545	0.166693	4.87707	0.532872	0.868601
815	BH695_RS04550	0.69892	2.10789	0.127849	0.42263
816	BH695_RS04555	0.802886	4.07303	0.0151741	0.0974497
817	BH695_RS04560	0.989875	2.48754	0.0112004	0.0770609
818	BH695_RS04565	-0.537442	6.62075	0.00962602	0.0689841
819	BH695_RS04570	0.16363	5.81159	0.430322	0.796059
820	BH695_RS04575	-0.60545	9.79465	0.0146093	0.0951016
821	BH695_RS04585	-0.472547	9.31315	0.0361649	0.184575
822	BH695_RS04590	-0.526281	8.54009	0.0315262	0.16713
823	BH695_RS04600	-0.179869	7.57763	0.327559	0.699435
824	BH695_RS04605	0.0157068	5.49777	0.958165	1
3254	BH695_RS18325	-0.987361	5.08779	0.000121338	0.00180621	0.504399	ndk (nucleoside-diphosphate kinase)
826	BH695_RS04620	-0.0838769	7.81039	0.678003	0.931891
1580	BH695_RS08870	-0.987811	5.73162	5.39352e-06	0.000114595	0.504242	pstB
828	BH695_RS04630	0.297178	3.22229	0.419507	0.789116
829	BH695_RS04635	-0.203728	3.63203	0.551324	0.876914
830	BH695_RS04640	-0.534295	7.09322	0.1039	0.372297
831	BH695_RS04645	-0.739043	7.90474	0.0013123	0.0140338
832	BH695_RS04650	-0.491947	9.04307	0.0103265	0.0722852
833	BH695_RS04655	0.430352	6.26871	0.0259234	0.147132
834	BH695_RS04660	1.07793	1.3124	0.0120728	0.0824746
835	BH695_RS04665	0.600978	4.9092	0.02261	0.133026
836	BH695_RS04670	0.678711	1.64985	0.101056	0.365362
837	BH695_RS04675	1.47798	0.3386	0.00756521	0.0573695
838	BH695_RS04680	-0.473116	1.3769	0.267963	0.634456
839	BH695_RS04685	0.28926	1.19133	0.684093	0.933485
840	BH695_RS04695	-0.524174	4.37113	0.0868846	0.33369
841	BH695_RS04700	0.315595	0.759466	0.531823	0.868601
842	BH695_RS04705	0.200128	1.3564	0.863168	0.990677
3135	BH695_RS17675	-0.988038	7.31349	1.18741e-07	3.51343e-06	0.504163	hypothetical
844	BH695_RS04740	0.88338	2.82641	0.554064	0.877139
845	BH695_RS04745	0.322932	1.59084	0.416873	0.7871
846	BH695_RS04750	-0.802214	8.94825	2.42321e-05	0.000439367
847	BH695_RS04755	-0.0622148	4.58266	0.969608	1
848	BH695_RS04765	0.251278	3.95275	0.441173	0.804266
849	BH695_RS04770	-0.143236	2.94322	0.918146	0.99622
850	BH695_RS04775	-1.02599	-0.286171	0.281606	0.648489
851	BH695_RS04785	0.430234	1.31951	0.275678	0.641696
852	BH695_RS04790	0.33308	1.18944	0.540491	0.871654
853	BH695_RS04795	-0.950303	4.8531	0.0258535	0.147132
854	BH695_RS04800	-0.958916	3.04471	0.0255708	0.146655
855	BH695_RS04805	-0.930359	3.35033	0.0312603	0.166044
856	BH695_RS04810	-0.833373	6.76171	1.02449e-05	0.000202505
857	BH695_RS04815	-0.516776	7.39179	0.0399562	0.200175
858	BH695_RS04820	-0.0960427	7.39407	0.835864	0.984221
859	BH695_RS04825	0.295514	3.66569	0.541585	0.872152
860	BH695_RS04830	1.01498	2.27634	0.00948367	0.0682768
861	BH695_RS04835	0.728004	3.94227	0.0260415	0.147319
862	BH695_RS04845	0.377771	4.75938	0.159527	0.482829
863	BH695_RS04850	0.735901	4.48174	0.0285314	0.156194
864	BH695_RS04855	-0.517232	10.8003	0.00737242	0.0563505
865	BH695_RS04860	0.329159	4.65877	0.230093	0.58617
866	BH695_RS04865	0.143638	2.9665	0.695029	0.937062
867	BH695_RS04870	-0.0268237	5.73555	0.950063	0.999143
868	BH695_RS04875	-0.0212932	7.3752	0.915475	0.99622
869	BH695_RS04880	0.472334	1.92765	0.484397	0.834598
870	BH695_RS04885	-0.0715004	7.30531	0.801162	0.973546
871	BH695_RS04895	0.2658	6.24932	0.168004	0.496498
872	BH695_RS04905	0.0211588	4.30162	0.986421	1
873	BH695_RS04910	-6.59495e-05	3.58833	1	1
874	BH695_RS04915	0.405288	1.61783	0.457331	0.812416
875	BH695_RS04920	1.10733	0.771633	0.0304126	0.162797
876	BH695_RS04925	0.433613	3.87298	0.708855	0.940856
877	BH695_RS04930	-0.698629	8.99366	0.0999116	0.363678
878	BH695_RS04935	-0.505957	9.05408	0.243166	0.601122
879	BH695_RS04940	0.348406	2.99666	0.340941	0.712152
880	BH695_RS04945	0.752567	0.932904	0.139696	0.446343
881	BH695_RS04950	0.275758	3.05126	0.462964	0.81775
882	BH695_RS04955	0.227178	3.24546	0.534121	0.868601
883	BH695_RS04965	0.0304912	3.55944	0.943417	0.998997
884	BH695_RS04970	-0.727609	5.62856	0.00619976	0.0490188
885	BH695_RS04975	-0.877674	6.13994	0.0106937	0.0742093
1413	BH695_RS07935	-0.99084	10.9562	3.43301e-07	9.35446e-06	0.503185	hypothetical
887	BH695_RS04985	-0.150653	10.0183	0.560463	0.879634
888	BH695_RS04990	0.492709	6.42596	0.0123917	0.0839774
889	BH695_RS04995	0.253717	3.61637	0.487655	0.836699
890	BH695_RS05000	-0.733731	8.51189	0.00141738	0.014861
891	BH695_RS05005	-0.472102	6.90117	0.0321521	0.16966
892	BH695_RS05010	-0.153856	4.91672	0.766775	0.962346
893	BH695_RS05015	0.529757	1.47118	0.23123	0.587019
894	BH695_RS05020	0.244353	4.77008	0.36794	0.737958
895	BH695_RS05025	-0.0545443	6.60149	0.815692	0.97923
896	BH695_RS05030	-0.543295	6.91673	0.00272016	0.0249417
897	BH695_RS05035	0.0797022	5.244	0.7413	0.951557
898	BH695_RS05045	0.769877	1.51787	0.0475131	0.227563
899	BH695_RS05050	0.52217	1.13022	0.516369	0.859368
900	BH695_RS05055	0.337252	3.6743	0.581673	0.891884
901	BH695_RS05060	0.719066	1.2993	0.485604	0.834598
902	BH695_RS05065	-0.251615	2.01498	0.838125	0.984961
903	BH695_RS05070	0.251535	3.19997	0.855724	0.989251
904	BH695_RS05080	0.143752	0.894567	0.884752	0.993895
905	BH695_RS05085	0.167395	3.36489	0.869672	0.991384
906	BH695_RS05090	0.341191	3.78123	0.320673	0.694841
907	BH695_RS05095	0.501288	2.88178	0.268823	0.635162
908	BH695_RS05100	-0.102542	1.31471	0.859495	0.989578
909	BH695_RS05105	0.331498	1.31475	0.464274	0.818156
910	BH695_RS05110	0.295382	2.91374	0.430906	0.796059
911	BH695_RS05115	0.243692	3.53788	0.48485	0.834598
912	BH695_RS05125	0.429512	4.52918	0.233718	0.590071
913	BH695_RS05130	0.747893	4.91577	0.00586627	0.0466112
1334	BH695_RS07490	-0.994386	5.39093	1.7077e-05	0.000316777	0.501949	fni (type 2 isopentenyl-diphosphate Delta-isomerase)
915	BH695_RS05140	-0.252261	7.03234	0.457701	0.812474
916	BH695_RS05150	0.479923	4.98358	0.181688	0.515067
917	BH695_RS05155	0.614716	3.18099	0.203468	0.550482
918	BH695_RS05160	-0.62331	8.48106	0.000800614	0.00902187
919	BH695_RS05165	-0.152214	4.67516	0.599677	0.898503
920	BH695_RS05170	-0.0928201	3.146	0.868189	0.991384
921	BH695_RS05175	0.407758	4.31985	0.164798	0.492759
922	BH695_RS05180	-0.429296	4.99363	0.0909884	0.342841
923	BH695_RS05185	-0.407837	5.53309	0.0646732	0.28026
924	BH695_RS05190	0.0363402	1.4426	0.964588	1
925	BH695_RS05195	-0.0853427	8.05396	0.74614	0.953667
926	BH695_RS05200	-0.859129	9.37153	9.00428e-06	0.000180949
3137	BH695_RS17685	-0.994628	5.87609	1.29005e-06	3.02033e-05	0.501865	hypothetical
928	BH695_RS05210	-0.866026	8.82543	5.79562e-06	0.000122598
3042	BH695_RS17155	-0.998179	11.7656	0.000646836	0.00755373	0.500632	hypothetical
1037	BH695_RS05840	-0.99868	6.97711	4.606e-07	1.23415e-05	0.500458	hypothetical
3243	BH695_RS18270	-0.999391	6.98179	0.00154101	0.0159834	0.500211	hypothetical
932	BH695_RS05235	0.376272	3.65806	0.633077	0.911215
933	BH695_RS05240	0.0686212	7.1697	0.730898	0.947901
934	BH695_RS05245	-0.287868	9.00801	0.132064	0.431253
935	BH695_RS05250	0.169598	7.81494	0.352168	0.724927
936	BH695_RS05260	-0.368369	5.36951	0.13657	0.439706
937	BH695_RS05270	-0.104889	4.53658	0.911878	0.99622
938	BH695_RS05275	-0.18514	5.92174	0.427381	0.793707
939	BH695_RS05280	0.172559	4.84893	0.536193	0.868601
940	BH695_RS05285	0.23748	3.13917	0.611481	0.900511
941	BH695_RS05295	0.301958	4.76519	0.272947	0.639482
942	BH695_RS05300	-0.149286	3.78957	0.693227	0.936907
943	BH695_RS05305	-0.116833	9.39151	0.543371	0.874074
944	BH695_RS05310	0.652094	6.09634	0.00370276	0.0319471
945	BH695_RS05315	0.290324	6.71062	0.112738	0.392476
946	BH695_RS05325	-0.161309	6.10029	0.557341	0.878163
947	BH695_RS05330	-0.842013	8.97114	1.70669e-05	0.000316777
948	BH695_RS05335	-1.04731	8.94345	0.0192896	0.118063
949	BH695_RS05340	-0.485883	5.80173	0.0333762	0.173837
950	BH695_RS05345	-0.408883	5.59375	0.123317	0.413601
951	BH695_RS05350	0.0310525	5.19522	0.914358	0.99622
952	BH695_RS05355	0.273807	1.56186	0.78047	0.968658
953	BH695_RS05360	-0.190277	3.96989	0.561054	0.880127
954	BH695_RS05365	-0.0790772	3.02792	0.852774	0.989102
955	BH695_RS05370	-0.02677	6.00129	0.910005	0.99622
956	BH695_RS05375	0.22326	6.18555	0.318281	0.693034
2120	BH695_RS11900	-0.99981	5.92334	8.74399e-07	2.17383e-05	0.500066	hypothetical
958	BH695_RS05385	0.666087	4.03106	0.04456	0.217744
959	BH695_RS05390	0.992955	1.15394	0.0716847	0.298393
960	BH695_RS05395	0.574619	2.20038	0.139486	0.446114
961	BH695_RS05405	-0.405611	6.91364	0.0292631	0.159116
962	BH695_RS05410	0.107103	4.03996	0.870208	0.991384
963	BH695_RS05415	0.498602	1.40505	0.436136	0.801328
964	BH695_RS05420	0.0234966	5.9388	0.912192	0.99622
965	BH695_RS05425	-0.0405959	3.52705	0.94676	0.998997
966	BH695_RS05430	-0.648868	0.711605	0.508434	0.853878
967	BH695_RS05435	-0.0518056	3.55375	0.89097	0.99448
968	BH695_RS05440	-0.375941	5.6039	0.445041	0.807049
969	BH695_RS05445	-0.715051	6.3871	0.143742	0.453413
970	BH695_RS05455	0.985301	2.69203	0.0288418	0.157536
971	BH695_RS05460	0.250457	3.76598	0.456812	0.812392
972	BH695_RS05465	0.241858	1.7671	0.60636	0.899595
4630	BH695_RS17680	-1.00023	5.56812	0.00035414	0.0045426	0.49992	hypothetical
974	BH695_RS05475	-0.567785	4.78775	0.223188	0.575634
975	BH695_RS05480	-0.481118	7.30639	0.00772731	0.058171
976	BH695_RS05485	-0.275582	7.70121	0.132372	0.431664
977	BH695_RS05490	-0.184756	7.67781	0.778678	0.96768
978	BH695_RS05495	-0.247975	7.57314	0.664074	0.928752
979	BH695_RS05505	0.606076	3.39272	0.086428	0.33369
980	BH695_RS05510	-0.691183	5.80359	0.000972708	0.0108096
981	BH695_RS05515	-0.215924	4.50062	0.466983	0.819468
982	BH695_RS05520	-0.344219	6.85707	0.0848748	0.331727
983	BH695_RS05525	-0.586872	4.89898	0.143479	0.453413
984	BH695_RS05530	-0.103	6.89019	0.570082	0.884654
985	BH695_RS05535	-0.12409	3.835	0.747595	0.954181
986	BH695_RS05540	-0.496973	4.21627	0.242202	0.599713
987	BH695_RS05545	0.221815	6.14396	0.441734	0.804866
988	BH695_RS05550	0.238942	8.97346	0.206216	0.554703
989	BH695_RS05555	-0.787501	5.78171	0.000280189	0.00374336
990	BH695_RS05560	0.0961224	1.99285	0.86764	0.991384
991	BH695_RS05565	0.0468925	2.96562	0.906445	0.99622
992	BH695_RS05570	-0.120079	4.52701	0.73791	0.949557
993	BH695_RS05575	0.235415	5.10543	0.359535	0.731971
994	BH695_RS05590	0.252188	6.42401	0.182865	0.516671
995	BH695_RS05595	0.647116	4.5056	0.0483852	0.230563
996	BH695_RS05600	0.733991	4.89994	0.00567428	0.0453848
997	BH695_RS05605	-0.0598569	3.21884	0.909577	0.99622
998	BH695_RS05610	0.209321	0.930218	0.700674	0.939544
999	BH695_RS05635	0.175742	2.59259	0.839436	0.985061
1000	BH695_RS05640	0.155046	5.86002	0.808181	0.976041
1001	BH695_RS05645	-0.0336266	4.45016	0.955803	1
1002	BH695_RS05650	-0.381922	6.92674	0.0794896	0.316058
1003	BH695_RS05655	0.411391	4.57776	0.219949	0.570638
1004	BH695_RS05660	0.417184	5.22921	0.155067	0.474849
1005	BH695_RS05665	0.343561	5.01885	0.322343	0.695376
1006	BH695_RS05670	0.582385	6.72704	0.0130179	0.0874445
1007	BH695_RS05675	0.247654	5.52797	0.448575	0.808394
1008	BH695_RS05680	0.497225	5.45711	0.0409252	0.203697
1009	BH695_RS05695	-0.0454753	3.44243	0.909979	0.99622
1010	BH695_RS05700	0.374991	3.40256	0.324059	0.696016
1011	BH695_RS05705	-0.0650492	3.91894	0.864699	0.99084
1012	BH695_RS05710	-0.217913	7.59294	0.231254	0.587019
1013	BH695_RS05715	-0.0381887	7.12806	0.851627	0.989019
1014	BH695_RS05720	-0.0783786	3.23237	0.848231	0.9888
1015	BH695_RS05725	0.106971	5.36032	0.652995	0.923305
1016	BH695_RS05730	1.23727	2.33947	0.0297744	0.160629
1017	BH695_RS05735	-0.361504	7.37558	0.111762	0.390316
1018	BH695_RS05740	-0.158012	7.71948	0.401849	0.770475
1019	BH695_RS05745	0.433928	4.22638	0.16908	0.498761
1020	BH695_RS05750	0.404283	6.52914	0.046756	0.225504
1021	BH695_RS05755	0.00894497	5.11969	0.975447	1
4502	BH695_RS13450	-1.00275	4.21257	0.000983394	0.0108426	0.499047	hypothetical
4443	BH695_RS20725	-1.00704	8.69761	2.06063e-07	5.81195e-06	0.497567	hypothetical
1024	BH695_RS05770	0.290787	1.72355	0.466546	0.81913
1025	BH695_RS05775	0.21419	0.478362	0.796251	0.972725
1026	BH695_RS05780	0.538268	1.45485	0.390885	0.760201
1027	BH695_RS05790	-0.250719	7.62432	0.215274	0.565631
1028	BH695_RS05795	0.00830277	6.81665	0.967146	1
1029	BH695_RS05800	-0.242917	4.7029	0.425457	0.792577
1030	BH695_RS05805	0.160607	3.82404	0.636962	0.913491
4402	BH695_RS23870	-1.00975	7.25571	2.81133e-08	9.28701e-07	0.496633	hypothetical
1032	BH695_RS05815	0.268249	-0.291234	0.71396	0.941085
1033	BH695_RS05820	0.502098	3.77437	0.129718	0.426931
1034	BH695_RS05825	0.0214804	10.0705	0.922296	0.99622
1035	BH695_RS05830	0.126864	4.85142	0.707733	0.940856
1036	BH695_RS05835	0.329995	2.933	0.368951	0.738475
4377	BH695_RS19150	-1.01396	9.64313	5.21137e-07	1.38101e-05	0.495186	hypothetical
1038	BH695_RS05845	-0.29345	5.97357	0.226777	0.581779
1039	BH695_RS05850	0.0762118	3.58215	0.836587	0.984574
1040	BH695_RS05855	0.106531	3.93365	0.826635	0.984004
1041	BH695_RS05860	-0.245877	4.97488	0.360099	0.732066
1042	BH695_RS05870	0.213393	2.81989	0.780809	0.968671
1043	BH695_RS05875	-0.458473	2.74002	0.413495	0.782687
1044	BH695_RS05880	-0.729104	6.69259	5.80021e-05	0.000958027
1045	BH695_RS05890	-0.172816	6.42415	0.386778	0.756766
4376	BH695_RS12210	-1.01807	11.04	1.65315e-07	4.85839e-06	0.493776	hypothetical
4348	BH695_RS24765	-1.02147	9.84709	2.23568e-07	6.23276e-06	0.492613	hypothetical
1048	BH695_RS05905	-0.233151	4.72822	0.399449	0.768159
1049	BH695_RS05910	-0.144764	3.72049	0.870472	0.991384
1050	BH695_RS05915	-0.234842	5.69079	0.398259	0.766481
1051	BH695_RS05920	-0.303023	3.63758	0.366981	0.737958
1052	BH695_RS05925	0.639309	3.65654	0.05921	0.265399
1053	BH695_RS05930	0.0266281	6.62092	0.88712	0.994091
1054	BH695_RS05935	-0.197864	6.50692	0.364939	0.735957
1055	BH695_RS05940	0.00433918	7.50334	0.98239	1
1056	BH695_RS05945	-0.707367	6.49228	0.000246844	0.00335361
1057	BH695_RS05950	0.0688561	5.88056	0.739015	0.949966
1058	BH695_RS05955	-0.248117	6.7803	0.171517	0.501885
1059	BH695_RS05960	0.0657322	4.42519	0.857772	0.989464
1060	BH695_RS05965	0.128095	3.42263	0.791626	0.971394
1061	BH695_RS05970	0.626213	3.50177	0.159566	0.482829
1062	BH695_RS05975	0.908868	2.8465	0.012832	0.0865575
4263	BH695_RS18000	-1.0249	6.96236	4.23021e-08	1.33348e-06	0.491444	hypothetical
1064	BH695_RS05985	0.0231912	2.58908	0.96486	1
1065	BH695_RS05990	0.0553167	3.86835	0.876068	0.991384
1066	BH695_RS05995	-0.488323	0.0811641	0.440847	0.804163
1067	BH695_RS06000	0.603704	4.60794	0.0317946	0.168326
1068	BH695_RS06005	0.450552	3.6226	0.269167	0.635162
1069	BH695_RS06010	-0.094585	7.38178	0.60103	0.898503
1070	BH695_RS06015	-0.917354	5.11047	0.0218831	0.130262
1071	BH695_RS06020	-0.627282	6.88516	0.00135094	0.0142573
1072	BH695_RS06025	-0.0649858	3.59345	0.917654	0.99622
1073	BH695_RS06035	0.739659	4.78237	0.0542966	0.247283
1074	BH695_RS06040	0.327395	5.18659	0.35122	0.723595
1075	BH695_RS06045	0.38568	5.99036	0.0756575	0.30605
1076	BH695_RS06050	0.359851	6.31038	0.0564791	0.255533
1077	BH695_RS06055	0.293404	2.55201	0.427152	0.793589
1078	BH695_RS06060	0.136562	1.82491	0.734844	0.948395
1079	BH695_RS06065	0.0608007	3.44736	0.869336	0.991384
1080	BH695_RS06070	-0.559202	9.76968	0.00391343	0.0337044
1081	BH695_RS06075	-0.834699	5.9245	9.72282e-05	0.00150782
4237	BH695_RS08405	-1.02885	7.9318	1.08426e-07	3.24806e-06	0.4901	hypothetical
4200	BH695_RS11470	-1.02943	7.21092	7.35772e-07	1.8677e-05	0.489904	hypothetical
1084	BH695_RS06090	-0.504369	3.38361	0.385252	0.756766
1085	BH695_RS06095	0.124398	1.5055	0.83075	0.984221
1086	BH695_RS06100	-0.892933	7.20678	9.03186e-07	2.23388e-05
1087	BH695_RS06110	0.123663	0.431524	0.961059	1
1088	BH695_RS06115	0.139115	4.88706	0.911582	0.99622
1089	BH695_RS06125	0.501586	1.4309	0.408078	0.777953
1090	BH695_RS06130	-0.0679476	6.49419	0.713494	0.940856
1091	BH695_RS06135	0.188967	4.93199	0.47632	0.829952
1092	BH695_RS06140	0.120545	4.73357	0.686795	0.933485
1093	BH695_RS06145	0.368359	4.12737	0.425168	0.792557
1094	BH695_RS06150	0.438389	1.67469	0.255524	0.617741
1095	BH695_RS06165	0.67976	3.01388	0.0691836	0.291672
1096	BH695_RS06170	0.261596	1.57831	0.619517	0.906973
1097	BH695_RS06180	0.497931	3.25784	0.160377	0.484648
1098	BH695_RS06185	0.224531	4.83396	0.451748	0.809444
4192	BH695_RS21715	-1.03317	8.67378	7.296e-05	0.00117688	0.488634	hypothetical
4175	BH695_RS02110	-1.03649	8.14326	2.1799e-08	7.4565e-07	0.487512	gyrA
1101	BH695_RS06200	-0.851076	7.59063	0.026634	0.149715
1102	BH695_RS06205	0.216963	5.6872	0.526516	0.865712
1103	BH695_RS06210	-0.44764	5.06123	0.556376	0.877502
1104	BH695_RS06225	0.444832	6.38852	0.0211269	0.126578
1105	BH695_RS06230	0.108702	6.42181	0.569904	0.884654
1106	BH695_RS06235	0.012949	8.03161	0.948146	0.998997
1107	BH695_RS06240	0.511957	2.44833	0.178414	0.510374
1108	BH695_RS06245	0.398349	6.15177	0.256713	0.618754
1109	BH695_RS06250	0.543765	6.03888	0.0237827	0.138531
1110	BH695_RS06255	0.413201	5.47935	0.0719702	0.298393
1111	BH695_RS06260	0.678187	5.11472	0.00629025	0.0496528
1112	BH695_RS06265	0.648497	5.99575	0.0142312	0.0933838
1113	BH695_RS06270	0.337488	7.98593	0.0756103	0.30605
1114	BH695_RS06275	-0.0701938	8.3542	0.713339	0.940856
1115	BH695_RS06280	0.166938	4.18368	0.732682	0.948124
1116	BH695_RS06285	0.163579	3.05117	0.77779	0.967074
1117	BH695_RS06290	0.481717	1.49007	0.277482	0.644031
1118	BH695_RS06300	0.29736	0.602313	0.536547	0.868601
1119	BH695_RS06305	0.341082	2.44407	0.660628	0.927302
1120	BH695_RS06310	0.819166	-0.0727603	0.189254	0.530242
1121	BH695_RS06320	0.472745	3.4755	0.212178	0.562272
1122	BH695_RS06330	0.560128	-0.139238	0.680745	0.932856
1123	BH695_RS06335	0.188867	2.89463	0.642186	0.916893
1124	BH695_RS06340	0.149425	1.83064	0.761516	0.958953
1125	BH695_RS06350	0.0093129	2.37388	1	1
1126	BH695_RS06355	0.0793131	1.08451	0.91506	0.99622
1127	BH695_RS06360	-0.340988	3.01578	0.353148	0.725687
1128	BH695_RS06365	0.42579	1.01522	0.350888	0.72322
1129	BH695_RS06370	0.0647587	2.96765	0.864419	0.990754
1130	BH695_RS06375	0.24977	4.86287	0.360189	0.732066
1131	BH695_RS06380	0.226928	3.50875	0.541015	0.871806
1132	BH695_RS06385	0.661761	2.87063	0.0991473	0.362339
1133	BH695_RS06390	-0.177459	5.13639	0.501282	0.848013
1134	BH695_RS06395	0.260049	2.25949	0.521949	0.862404
1135	BH695_RS06400	0.11098	2.15664	0.771467	0.963342
1136	BH695_RS06405	0.409879	0.455142	0.630411	0.910662
1137	BH695_RS06410	1.2307	0.0959014	0.0384706	0.194133
1138	BH695_RS06415	-0.31713	5.32212	0.601344	0.898503
1139	BH695_RS06420	-0.528983	6.11899	0.299143	0.668876
1140	BH695_RS06425	0.753096	3.60336	0.0594144	0.265822
1141	BH695_RS06440	0.0437233	7.55517	0.813921	0.978869
1142	BH695_RS06450	-0.412337	8.08579	0.431786	0.796281
1143	BH695_RS06455	-0.511932	6.5411	0.708734	0.940856
1144	BH695_RS06465	0.240612	2.73834	0.712267	0.940856
1145	BH695_RS06470	-0.744833	8.59303	0.000109736	0.00165974
4162	BH695_RS03915	-1.03674	9.58757	0.006098	0.0482934	0.487427	hypothetical
1147	BH695_RS06480	0.452134	2.59033	0.281689	0.648489
1148	BH695_RS06485	0.510077	4.1574	0.0971773	0.357358
1149	BH695_RS06490	-0.26515	5.03585	0.493027	0.841892
1150	BH695_RS06495	-0.792767	6.89891	0.0116856	0.0801699
1151	BH695_RS06500	-0.476905	6.43609	0.262087	0.627629
1152	BH695_RS06505	-0.338828	5.3399	0.248629	0.60838
1153	BH695_RS06515	-0.883569	8.25341	0.0550323	0.249925
1154	BH695_RS06520	-0.70456	7.98111	0.00706624	0.0544417
1155	BH695_RS06525	-0.298681	6.99937	0.0983954	0.360582
1156	BH695_RS06535	0.261597	5.67528	0.223494	0.576114
1157	BH695_RS06540	-0.139573	7.05721	0.439733	0.803346
1158	BH695_RS06545	0.0611904	4.77701	0.857638	0.989464
1159	BH695_RS06550	-0.118573	8.84335	0.528103	0.86693
1160	BH695_RS06555	0.281469	7.89185	0.131434	0.430349
1161	BH695_RS06560	-0.0923435	5.88048	0.658815	0.925835
1162	BH695_RS06565	0.0088143	2.73292	0.984822	1
1163	BH695_RS06570	0.0387035	2.06945	0.965064	1
1164	BH695_RS06575	0.0213672	4.61109	0.943994	0.998997
1165	BH695_RS06580	-0.422926	1.29	0.551688	0.876914
1166	BH695_RS06585	-0.415068	2.2091	0.342037	0.713233
1167	BH695_RS06590	-0.0131207	5.16241	0.960865	1
1168	BH695_RS06595	0.213479	1.49359	0.659746	0.926604
1169	BH695_RS06600	0.923033	1.45566	0.0243481	0.140974
4079	BH695_RS03560	-1.03697	6.59728	1.36402e-08	5.02189e-07	0.487351	hypothetical
1171	BH695_RS06610	-0.253732	4.6933	0.575473	0.886623
1172	BH695_RS06615	0.108115	1.26749	0.848501	0.9888
1173	BH695_RS06620	-0.0714424	3.83856	0.832397	0.984221
1174	BH695_RS06625	0.286786	4.33001	0.332653	0.702754
1175	BH695_RS06630	-0.0278591	1.15272	1	1
1176	BH695_RS06635	-0.156046	5.79981	0.454226	0.811082
1177	BH695_RS06640	-0.408101	2.54023	0.331256	0.702262
1178	BH695_RS06645	1.06305	0.692386	0.172715	0.503632
1179	BH695_RS06650	1.04262	1.47535	0.00905155	0.0658558
1180	BH695_RS06655	-0.402959	4.01879	0.199155	0.545228
1181	BH695_RS06660	-0.284131	3.52263	0.449975	0.808394
1182	BH695_RS06665	-0.730897	4.47602	0.0153229	0.0978836
1183	BH695_RS06670	-0.204325	5.09064	0.432069	0.796281
1184	BH695_RS06675	0.102039	4.67152	0.713143	0.940856
1185	BH695_RS06680	0.192996	6.25281	0.479834	0.832161
1186	BH695_RS06685	0.225941	8.72879	0.230739	0.586822
1187	BH695_RS06695	-0.0643376	6.0245	0.878509	0.992251
1188	BH695_RS06700	-0.317595	3.32985	0.369861	0.739876
1189	BH695_RS06705	-0.587307	5.95592	0.00551522	0.0444815
1190	BH695_RS06710	0.3862	3.73997	0.249395	0.609183
1191	BH695_RS06715	0.311551	3.4295	0.386052	0.756766
1192	BH695_RS06720	0.0399511	2.49669	0.948794	0.998997
1193	BH695_RS06730	-0.892856	7.86748	1.62655e-06	3.71795e-05
1194	BH695_RS06735	0.384609	5.18836	0.131264	0.430085
1195	BH695_RS06740	0.312427	4.03028	0.32646	0.698772
4039	BH695_RS17125	-1.04663	7.78033	1.77073e-08	6.32609e-07	0.484098	hypothetical
4038	BH695_RS18150	-1.04978	9.5349	7.17225e-08	2.18935e-06	0.483041	ftsH4
1198	BH695_RS06755	0.222144	5.05784	0.376646	0.746941
1199	BH695_RS06760	0.282944	5.12917	0.357116	0.729508
1200	BH695_RS06765	0.0171732	6.03743	0.933924	0.996678
1201	BH695_RS06770	0.218545	4.86236	0.429248	0.795032
1202	BH695_RS06775	0.3299	6.24826	0.229429	0.58547
1203	BH695_RS06780	0.0497416	8.10188	0.813654	0.978869
3991	BH695_RS14100	-1.05018	9.87389	0.000133352	0.00196684	0.482908	hypothetical
1205	BH695_RS06790	-0.277685	7.2339	0.142096	0.450549
1206	BH695_RS06795	0.00803052	5.26001	0.983839	1
1207	BH695_RS06800	-0.22543	4.2763	0.575802	0.886684
1208	BH695_RS06805	-0.378296	6.77214	0.093935	0.349955
3990	BH695_RS05205	-1.05261	8.24751	2.04534e-08	7.14832e-07	0.482096	hypothetical
1210	BH695_RS06815	0.675334	4.81812	0.0107429	0.0744438
1211	BH695_RS06820	0.717303	3.86593	0.0273302	0.152034
1212	BH695_RS06825	-0.239283	2.71431	0.531476	0.868601
3989	BH695_RS18265	-1.05433	7.59347	9.26349e-07	2.27948e-05	0.481522	trxA
3986	BH695_RS23455	-1.05543	9.14458	1.7546e-07	5.03717e-06	0.481154	hypothetical
1215	BH695_RS06845	0.940307	10.5922	0.000770478	0.00874357
3975	BH695_RS11650	-1.05631	9.06096	0.000440749	0.00555022	0.48086	hypothetical
1217	BH695_RS06860	-0.382536	8.45871	0.266514	0.633825
1218	BH695_RS06865	0.574791	7.16749	0.00175062	0.0176637
1219	BH695_RS06880	0.417687	2.8766	0.282637	0.649742
1220	BH695_RS06885	0.20755	6.46544	0.321881	0.695376
1221	BH695_RS06890	0.125639	5.09023	0.621824	0.907491
1222	BH695_RS06895	-0.104201	4.3716	0.896665	0.996137
1223	BH695_RS06900	0.454218	0.967894	0.315991	0.69115
1224	BH695_RS06905	0.401929	3.34142	0.287688	0.654313
1225	BH695_RS06910	-0.189996	6.04278	0.34985	0.721746
1226	BH695_RS06915	-0.520605	6.80238	0.0170948	0.106829
1227	BH695_RS06920	-0.585864	6.36051	0.0191336	0.117406
1228	BH695_RS06925	-0.142343	3.25574	0.702259	0.940338
1229	BH695_RS06930	0.149788	2.85882	0.694031	0.937062
1230	BH695_RS06935	0.0654455	5.8474	0.963159	1
1231	BH695_RS06940	0.145715	3.42564	0.687804	0.934044
1232	BH695_RS06945	0.398158	3.1873	0.284157	0.652005
1233	BH695_RS06950	0.0985595	3.14138	0.796847	0.973206
1234	BH695_RS06955	0.483663	2.95478	0.344212	0.715333
1235	BH695_RS06965	0.0718349	6.0399	0.717232	0.942173
1236	BH695_RS06970	-0.363918	5.92995	0.0715577	0.298291
1237	BH695_RS06975	0.090856	3.36037	0.799377	0.973546
1238	BH695_RS06980	0.265325	4.14232	0.385144	0.756766
1239	BH695_RS06985	0.475741	4.43376	0.0967677	0.356812
1240	BH695_RS06990	0.109632	3.9367	0.740404	0.950737
1241	BH695_RS06995	0.437936	3.95307	0.177137	0.509132
1242	BH695_RS07000	-0.718029	-0.00419482	0.174772	0.505496
3974	BH695_RS07420	-1.0579	7.71437	2.48275e-07	6.88177e-06	0.480331	ndhI
1244	BH695_RS07010	0.22848	2.02099	0.554349	0.877139
1245	BH695_RS07015	0.268627	4.38799	0.365101	0.735957
1246	BH695_RS07020	-0.260096	2.94282	0.485851	0.834598
1247	BH695_RS07025	-0.144153	5.62332	0.643887	0.917149
1248	BH695_RS07030	-0.159109	4.53166	0.801716	0.973728
1249	BH695_RS07035	0.566204	5.24458	0.0202954	0.122663
1250	BH695_RS07040	0.214393	5.69105	0.333018	0.703216
1251	BH695_RS07045	0.538217	2.73012	0.161647	0.486961
1252	BH695_RS07050	-0.553256	7.5473	0.0036902	0.0318957
3934	BH695_RS06810	-1.06096	10.4912	8.83284e-08	2.6793e-06	0.479312	hypothetical
1254	BH695_RS07065	-0.0361343	8.19171	0.854814	0.989129
1255	BH695_RS07070	-0.193284	7.29473	0.606248	0.899595
1256	BH695_RS07075	-0.181463	7.63474	0.638753	0.914025
1257	BH695_RS07080	-0.18139	6.85006	0.319367	0.694771
1258	BH695_RS07085	0.327158	4.82809	0.221846	0.573673
1259	BH695_RS07090	0.703345	5.43718	0.00198585	0.0197073
1260	BH695_RS07095	0.27308	2.44746	0.545387	0.874757
1261	BH695_RS07105	0.418678	3.06573	0.248751	0.60838
1262	BH695_RS07110	0.417084	1.47631	0.299408	0.669076
1263	BH695_RS07115	0.0241092	5.06364	0.927168	0.99622
1264	BH695_RS07120	0.10696	5.77697	0.610186	0.900253
1265	BH695_RS07125	-0.222069	4.90478	0.397545	0.765413
1266	BH695_RS07130	-0.583422	3.81211	0.107054	0.379926
1267	BH695_RS07135	-0.445962	3.40553	0.258424	0.620864
1268	BH695_RS07140	-0.296042	2.68085	0.421619	0.790694
1269	BH695_RS07145	0.0236118	3.61755	0.944838	0.998997
1270	BH695_RS07150	0.0240908	3.88914	0.944867	0.998997
1271	BH695_RS07155	0.0929893	4.33622	0.754114	0.956822
1272	BH695_RS07160	0.348802	5.2938	0.137833	0.442587
1273	BH695_RS07165	0.400449	3.45442	0.647996	0.920349
1274	BH695_RS07170	0.163896	2.80289	0.744198	0.952829
1275	BH695_RS07175	0.101652	2.00996	0.825967	0.983803
1276	BH695_RS07180	0.655222	0.396513	0.259839	0.622864
1277	BH695_RS07185	0.688014	2.55221	0.0850685	0.332215
1278	BH695_RS07190	0.641154	2.16749	0.102357	0.367859
1279	BH695_RS07195	-0.176036	-0.492711	0.928175	0.99622
1280	BH695_RS07200	0.474625	1.9925	0.219678	0.57024
1281	BH695_RS07205	0.1186	6.18507	0.650535	0.92151
1282	BH695_RS07210	0.419026	3.59641	0.386309	0.756766
1283	BH695_RS07220	0.649349	-0.512312	0.419398	0.789116
1284	BH695_RS07230	-0.622411	9.02163	0.00109969	0.011944
1285	BH695_RS07235	0.274992	4.69586	0.333996	0.704495
1286	BH695_RS07240	0.0227649	5.07409	0.93153	0.996363
1287	BH695_RS07245	-0.187081	6.60289	0.336364	0.706877
1288	BH695_RS07250	0.148678	5.17955	0.573212	0.885609
1289	BH695_RS07255	-0.0597885	4.09116	0.856349	0.989263
1290	BH695_RS07260	0.142783	2.67614	0.712336	0.940856
3860	BH695_RS00965	-1.06266	7.96388	0.00099909	0.0109763	0.478749	hypothetical
1292	BH695_RS07270	-0.139633	7.70578	0.443505	0.806267
1293	BH695_RS07275	0.0302936	5.91435	0.891829	0.994661
1294	BH695_RS07280	-0.275695	5.28213	0.258395	0.620864
1295	BH695_RS07285	-0.159596	4.5351	0.654343	0.923627
1296	BH695_RS07290	-0.225049	5.21121	0.394006	0.762557
1297	BH695_RS07295	-0.837126	5.98003	0.000207944	0.002907
1298	BH695_RS07300	-0.475375	4.73265	0.228182	0.58383
1299	BH695_RS07305	-0.0193077	4.16548	0.978007	1
1300	BH695_RS07310	0.634118	3.31826	0.0750714	0.304961
1301	BH695_RS07315	0.64902	2.43338	0.245079	0.604168
1302	BH695_RS07320	-0.333585	10.3765	0.103353	0.37061
1303	BH695_RS07325	-0.153957	9.49837	0.498482	0.845507
1304	BH695_RS07330	-0.0148846	6.4191	0.950573	0.999143
1305	BH695_RS07335	-0.548312	8.43381	0.00476546	0.0396957
1306	BH695_RS07340	0.230126	4.23639	0.538126	0.868601
1307	BH695_RS07345	-0.628807	2.48051	0.0942068	0.350316
1308	BH695_RS07350	0.29469	2.92879	0.41924	0.789116
1309	BH695_RS07355	-0.00649934	3.75141	0.992995	1
1310	BH695_RS07360	-0.0126698	6.16848	0.954145	1
1311	BH695_RS07365	-0.348116	7.3563	0.135235	0.437744
1312	BH695_RS07370	-0.599023	6.62255	0.0699562	0.293832
1313	BH695_RS07375	-0.404847	7.54237	0.0255109	0.14665
3848	BH695_RS24625	-1.06303	5.94108	7.47146e-05	0.00119717	0.478627	sufC
1315	BH695_RS07385	-0.72171	6.46374	0.595908	0.896184
1316	BH695_RS07390	0.44401	1.22432	0.29953	0.669076
1317	BH695_RS07395	0.749737	-0.275295	0.277084	0.643417
1318	BH695_RS07400	0.524282	0.977018	0.508467	0.853878
1319	BH695_RS07405	0.271735	1.07656	0.514645	0.857451
1320	BH695_RS07410	-0.775318	7.01493	0.0237429	0.138467
3847	BH695_RS13135	-1.0701	8.28235	2.73293e-08	9.09029e-07	0.476285	bchB
3835	BH695_RS03755	-1.07355	5.49601	8.44434e-05	0.00133344	0.475147	hypothetical
3834	BH695_RS23610	-1.07394	8.42172	8.96673e-09	3.43227e-07	0.475019	hypothetical
1324	BH695_RS07430	0.0373811	3.22384	0.92989	0.99622
1325	BH695_RS07435	0.257199	4.03619	0.418064	0.787933
1326	BH695_RS07440	-0.262451	5.1631	0.279828	0.646984
1327	BH695_RS07445	-0.764949	3.22142	0.0325045	0.170959
1328	BH695_RS07450	-0.817153	7.31671	1.22997e-05	0.000238559
1329	BH695_RS07455	-0.602485	5.62367	0.0054729	0.0443627
1330	BH695_RS07460	-0.650993	7.26349	0.000377355	0.00480206
3832	BH695_RS17630	-1.07785	5.73602	5.13447e-07	1.36815e-05	0.473734	hypothetical
3830	BH695_RS23520	-1.07848	10.8508	3.02751e-08	9.93312e-07	0.473529	ahcY (adenosylhomocysteinase)
1333	BH695_RS07485	-0.744616	4.15391	0.0171765	0.107031
3825	BH695_RS03520	-1.07903	3.79383	0.00157145	0.0162172	0.473345	pstS
3808	BH695_RS00875	-1.08057	9.52222	2.09567e-06	4.70112e-05	0.472842	hypothetical
3754	BH695_RS22395	-1.0842	9.53347	2.2079e-06	4.92995e-05	0.471654	tsf (translation elongation factor Ts)
1337	BH695_RS07505	-0.307646	6.0196	0.144656	0.455106
1338	BH695_RS07515	-0.880591	6.9866	1.17518e-06	2.76484e-05
1339	BH695_RS07520	0.882334	1.93961	0.0262041	0.147816
1340	BH695_RS07525	-0.0277191	2.18452	0.97837	1
1341	BH695_RS07530	0.100293	3.67305	0.930833	0.99622
1342	BH695_RS07535	-0.579679	4.19897	0.08526	0.332694
1343	BH695_RS07555	-0.385567	2.71732	0.792588	0.971394
1344	BH695_RS07560	0.174115	2.61192	0.702195	0.940338
1345	BH695_RS07565	-0.0352599	4.30609	0.921296	0.99622
3750	BH695_RS07265	-1.08542	9.37825	2.2587e-08	7.61799e-07	0.471256	hypothetical
1347	BH695_RS07580	0.149307	3.52717	0.664156	0.928752
1348	BH695_RS07585	0.487456	5.1757	0.0633606	0.278065
1349	BH695_RS07590	0.299987	3.39566	0.416281	0.786418
1350	BH695_RS07595	-0.132868	7.03578	0.513482	0.857072
1351	BH695_RS07600	0.763784	7.22344	0.000139681	0.00204767
1352	BH695_RS07605	-0.534931	7.01498	0.00314141	0.0278805
1353	BH695_RS07610	-0.55583	7.80636	0.00765665	0.0578809
1354	BH695_RS07615	-0.499606	8.01946	0.0147035	0.0952249
1355	BH695_RS07620	-0.475363	8.88409	0.039108	0.196682
1356	BH695_RS07630	0.913249	2.50672	0.0442289	0.216784
1357	BH695_RS07635	0.549537	5.03905	0.0301529	0.161946
1358	BH695_RS07640	0.294519	4.90176	0.296417	0.664732
1359	BH695_RS07645	0.259748	4.34955	0.380659	0.751808
1360	BH695_RS07650	0.344902	5.23563	0.14809	0.459935
1361	BH695_RS07655	-0.0896064	5.06675	0.724784	0.947588
1362	BH695_RS07660	0.435354	4.3865	0.164634	0.492576
1363	BH695_RS07665	-0.471156	4.33093	0.12132	0.410327
1364	BH695_RS07670	0.419978	2.56142	0.265239	0.632353
1365	BH695_RS07675	0.0912399	4.45184	0.761349	0.958953
1366	BH695_RS07680	0.375011	2.74863	0.322744	0.695451
1367	BH695_RS07685	0.890754	3.38099	0.0116434	0.0799948
1368	BH695_RS07690	0.177608	1.86159	0.634555	0.911936
1369	BH695_RS07695	-0.0503558	4.94482	0.84965	0.9888
1370	BH695_RS07700	0.331976	5.16093	0.285304	0.652761
1371	BH695_RS07705	-0.269809	2.21159	0.625861	0.908374
1372	BH695_RS07710	-0.277938	3.41596	0.482845	0.833725
1373	BH695_RS07715	0.122203	4.35952	0.683817	0.933485
1374	BH695_RS07720	-0.195986	5.45779	0.385375	0.756766
3749	BH695_RS17990	-1.08621	4.47211	0.00015634	0.00226435	0.470998	hypothetical
1376	BH695_RS07730	-0.729627	6.49032	0.0706221	0.295412
1377	BH695_RS07735	-0.133632	6.49055	0.547199	0.874757
1378	BH695_RS07740	0.394528	7.98708	0.0623293	0.275036
1379	BH695_RS07745	0.305572	5.61264	0.233022	0.589029
1380	BH695_RS07750	0.391017	6.83461	0.0742562	0.303507
1381	BH695_RS07755	0.158375	4.61095	0.622546	0.907491
1382	BH695_RS07760	-0.277624	5.16657	0.329935	0.700386
1383	BH695_RS07765	0.420259	2.45225	0.346722	0.718233
1384	BH695_RS07770	0.640372	5.20541	0.198474	0.544196
1385	BH695_RS07780	0.37194	3.67594	0.313623	0.688173
1386	BH695_RS07785	-0.158304	4.72923	0.572467	0.885609
1387	BH695_RS07790	-0.0406625	3.55554	0.918114	0.99622
1388	BH695_RS07795	-0.0396141	5.66543	0.857458	0.989464
1389	BH695_RS07800	-0.0752203	4.61287	0.810478	0.977234
1390	BH695_RS07805	-0.159692	4.84442	0.545399	0.874757
1391	BH695_RS07810	-0.135457	4.35958	0.666745	0.928859
1392	BH695_RS07815	-0.026424	4.31046	0.934983	0.996678
1393	BH695_RS07820	0.262357	3.77215	0.457507	0.812428
1394	BH695_RS07825	0.00670537	3.87254	0.993197	1
1395	BH695_RS07830	-0.862993	6.08563	2.03486e-05	0.00037316
1396	BH695_RS07835	1.8438	-0.600017	0.0154273	0.0984207
1397	BH695_RS07840	-0.224312	1.74039	0.548081	0.875007
1398	BH695_RS07845	0.399572	0.536792	0.639019	0.914025
1399	BH695_RS07850	-0.584994	0.348851	0.227243	0.582355
1400	BH695_RS07855	0.891656	1.31958	0.0304854	0.163006
1401	BH695_RS07865	-0.230259	1.44573	0.720884	0.945991
1402	BH695_RS07870	0.218899	5.59213	0.323439	0.695474
1403	BH695_RS07875	0.591798	3.15942	0.1524	0.469966
1404	BH695_RS07880	0.600718	4.01619	0.0758605	0.30628
1405	BH695_RS07885	0.448999	3.0312	0.269649	0.635639
1406	BH695_RS07890	0.691967	2.35394	0.0628392	0.276779
1407	BH695_RS07895	-0.118113	2.85702	0.755218	0.956934
1408	BH695_RS07900	0.295669	5.70192	0.164611	0.492576
1409	BH695_RS07905	0.337161	5.7976	0.111513	0.38973
1410	BH695_RS07910	0.316781	2.33641	0.713591	0.940856
1411	BH695_RS07915	0.578707	0.903998	0.300833	0.670237
1412	BH695_RS07925	-0.297919	3.50247	0.49924	0.845789
3743	BH695_RS09340	-1.08851	10.3631	2.23647e-08	7.59614e-07	0.470248	hypothetical
1414	BH695_RS07940	-0.0505306	5.19786	0.873331	0.991384
1415	BH695_RS07945	-0.365554	6.53513	0.0515496	0.239713
3736	BH695_RS18290	-1.08894	10.3946	2.23338e-06	4.96387e-05	0.470107	hypothetical
1417	BH695_RS07955	-0.976728	3.52131	0.0873688	0.33496
1418	BH695_RS07960	0.00820892	1.67993	1	1
1419	BH695_RS07965	0.350886	4.39437	0.725181	0.947588
1420	BH695_RS07970	-0.253048	1.69875	0.730627	0.947901
1421	BH695_RS07975	0.445349	4.52034	0.127298	0.422197
1422	BH695_RS07980	0.472113	5.46826	0.0472565	0.227236
1423	BH695_RS07985	-0.332267	5.5759	0.138108	0.442587
1424	BH695_RS07990	-0.271142	4.28647	0.367859	0.737958
1425	BH695_RS07995	-0.503479	3.92187	0.217514	0.568601
1426	BH695_RS08000	-0.217206	3.6849	0.590054	0.893732
1427	BH695_RS08005	-0.572141	4.92865	0.0266302	0.149715
1428	BH695_RS08010	0.0830282	0.740843	0.909033	0.99622
1429	BH695_RS08020	0.23244	2.4368	0.540975	0.871806
1430	BH695_RS08025	0.595188	3.82008	0.07187	0.298393
1431	BH695_RS08030	-0.285059	8.48711	0.189451	0.530242
1432	BH695_RS08035	-0.155369	7.19529	0.537106	0.868601
1433	BH695_RS08040	-0.131507	6.35855	0.510105	0.855633
1434	BH695_RS08045	0.0581455	5.09242	0.885788	0.993957
1435	BH695_RS08050	0.468711	2.12385	0.35769	0.729754
1436	BH695_RS08055	0.624897	2.88487	0.0907674	0.342812
1437	BH695_RS08060	-0.260146	4.1937	0.486084	0.834598
1438	BH695_RS08065	-0.337377	4.5684	0.226407	0.581779
1439	BH695_RS08070	-0.0867062	6.37472	0.726848	0.947712
1440	BH695_RS08075	0.746247	5.01612	0.00365335	0.0316908
1441	BH695_RS08080	-0.175787	2.02909	0.66578	0.928752
1442	BH695_RS08085	-0.398778	3.01665	0.668776	0.929273
1443	BH695_RS08090	-0.208589	3.85578	0.692849	0.936907
1444	BH695_RS08095	0.495442	4.18099	0.131657	0.430498
1445	BH695_RS08100	0.196055	5.65502	0.420085	0.789274
1446	BH695_RS08105	-0.307701	6.47207	0.110318	0.38752
1447	BH695_RS08115	-0.0383944	2.34005	0.938368	0.99774
1448	BH695_RS08125	0.196379	1.84168	0.749491	0.954789
1449	BH695_RS08140	-0.402301	1.67673	0.308299	0.681451
1450	BH695_RS08145	0.805391	1.29546	0.0840531	0.329316
1451	BH695_RS08150	-0.422337	1.25083	0.414301	0.78329
1452	BH695_RS08165	0.433466	0.956678	0.382775	0.754444
1453	BH695_RS08170	0.138662	1.60682	0.772693	0.963786
1454	BH695_RS08175	-0.129949	0.931162	0.812853	0.978869
1455	BH695_RS08180	-0.027187	2.56449	0.965567	1
1456	BH695_RS08190	-0.0611598	3.38653	0.874973	0.991384
1457	BH695_RS08195	0.213255	5.60425	0.33257	0.702754
1458	BH695_RS08200	0.45386	3.75685	0.3345	0.704495
1459	BH695_RS08205	0.119585	5.21326	0.664962	0.928752
1460	BH695_RS08210	0.145449	5.0202	0.624837	0.908255
1461	BH695_RS08215	-0.232631	8.18651	0.444701	0.807049
1462	BH695_RS08220	-0.471858	7.93873	0.0147092	0.0952249
1463	BH695_RS08225	-0.202723	6.23994	0.400636	0.769214
1464	BH695_RS08230	-0.204525	8.00539	0.295973	0.664541
1465	BH695_RS08235	-0.0486292	6.96346	0.81683	0.979506
1466	BH695_RS08240	-0.332802	6.17813	0.0862206	0.33369
1467	BH695_RS08245	0.472326	1.21374	0.294133	0.66334
3704	BH695_RS11550	-1.09081	9.81252	1.66211e-07	4.85839e-06	0.469497	hypothetical
1469	BH695_RS08255	-0.706969	8.0029	0.0015478	0.0160194
1470	BH695_RS08260	-0.638769	8.86395	0.0732273	0.300575
1471	BH695_RS08265	-0.740442	7.61928	0.00062979	0.00739046
1472	BH695_RS08270	-0.382232	6.10686	0.0791429	0.314939
1473	BH695_RS08275	-0.733363	9.82348	0.000179729	0.00255703
1474	BH695_RS08280	-0.318922	7.93675	0.106643	0.379163
1475	BH695_RS08285	0.297056	3.88005	0.597946	0.898129
1476	BH695_RS08290	-0.311348	5.11523	0.205634	0.554373
1477	BH695_RS08295	0.432969	5.70168	0.0430982	0.212756
1478	BH695_RS08300	0.284635	6.33671	0.130152	0.427405
1479	BH695_RS08305	0.0595011	2.35785	0.900561	0.996137
1480	BH695_RS08310	-0.358317	5.71027	0.0982591	0.360383
1481	BH695_RS08315	-0.516629	6.1206	0.00843582	0.062116
1482	BH695_RS08320	-0.67274	6.04594	0.000747427	0.00852209
1483	BH695_RS08325	-0.280111	2.25686	0.482184	0.833725
1484	BH695_RS08330	-0.475037	2.91086	0.202075	0.549075
1485	BH695_RS08335	-0.709563	2.81185	0.0527077	0.243262
1486	BH695_RS08340	-0.536433	4.45891	0.206644	0.555544
1487	BH695_RS08345	-0.465608	5.3405	0.0451679	0.219381
1488	BH695_RS08350	-0.12495	6.38914	0.508664	0.853911
1489	BH695_RS08355	-0.0343201	5.00388	0.897911	0.996137
1490	BH695_RS08360	-0.383919	4.85487	0.143734	0.453413
1491	BH695_RS08365	0.251581	5.28518	0.294361	0.66334
1492	BH695_RS08375	0.187863	3.74555	0.895745	0.996137
1493	BH695_RS08380	-0.125365	1.9498	0.874926	0.991384
1494	BH695_RS08385	-0.292703	6.4354	0.217214	0.568125
1495	BH695_RS08390	-1.00222	6.23243	0.190176	0.53043
1496	BH695_RS08395	-0.87967	8.60375	9.56087e-06	0.000190546
3676	BH695_RS15355	-1.09678	8.60155	2.15993e-07	6.05659e-06	0.467559	psb28
3673	BH695_RS18005	-1.09868	7.24488	5.28318e-07	1.38992e-05	0.466944	bchL
3672	BH695_RS03330	-1.09948	10.5639	5.51619e-08	1.71642e-06	0.466685	hypothetical
1500	BH695_RS08420	0.379765	4.13475	0.237435	0.593033
1501	BH695_RS08425	0.440291	2.75889	0.273865	0.639813
1502	BH695_RS08430	0.535947	2.08931	0.251424	0.612198
1503	BH695_RS08435	0.00150274	1.36519	1	1
1504	BH695_RS08440	-0.106515	5.19277	0.770341	0.963275
1505	BH695_RS08445	0.0286943	5.82151	0.898359	0.996137
1506	BH695_RS08450	-0.125286	5.84227	0.573917	0.886044
1507	BH695_RS08460	-0.380503	6.99329	0.0367181	0.18667
1508	BH695_RS08465	-0.647188	6.96039	0.000509334	0.0061877
1509	BH695_RS08470	-0.112286	5.16928	0.708016	0.940856
1510	BH695_RS08475	0.118155	5.89026	0.578727	0.888918
1511	BH695_RS08480	0.666954	3.77234	0.105192	0.375809
1512	BH695_RS08485	0.923822	2.99675	0.0108346	0.0749719
1513	BH695_RS08490	-0.134234	2.574	0.798021	0.973408
1514	BH695_RS08495	0.462669	5.43287	0.0435997	0.214573
1515	BH695_RS08500	0.587341	5.26774	0.031121	0.165669
1516	BH695_RS08505	0.411485	2.73325	0.293361	0.662397
1517	BH695_RS08515	1.23309	0.254173	0.0230984	0.135363
1518	BH695_RS08520	0.270171	2.34733	0.479107	0.831798
1519	BH695_RS08525	0.393519	3.14696	0.800494	0.973546
1520	BH695_RS08530	0.677951	0.691336	0.153438	0.471658
1521	BH695_RS08535	-0.389633	0.032398	0.566256	0.88355
1522	BH695_RS08540	0.513649	1.77452	0.199833	0.545605
1523	BH695_RS08545	0.992787	2.17719	0.00969931	0.0692009
1524	BH695_RS08555	-0.156222	3.93539	0.909345	0.99622
1525	BH695_RS08585	-0.111831	0.439556	0.874198	0.991384
1526	BH695_RS08590	0.241885	2.4405	0.699061	0.938895
1527	BH695_RS08595	1.06185	1.752	0.0139844	0.0923717
3642	BH695_RS17225	-1.10106	7.10635	2.67328e-09	1.11149e-07	0.466174	hypothetical
1529	BH695_RS08605	0.648302	5.83377	0.00170206	0.0172822
1530	BH695_RS08610	0.525408	4.08869	0.116664	0.400859
1531	BH695_RS08615	0.600877	2.63532	0.17527	0.506185
1532	BH695_RS08620	0.443469	1.63791	0.258884	0.621503
1533	BH695_RS08625	0.336764	5.17654	0.211083	0.561095
1534	BH695_RS08630	0.61432	5.24437	0.0505782	0.237275
1535	BH695_RS08640	0.538869	5.0174	0.0498832	0.234948
1536	BH695_RS08645	-0.512098	5.04481	0.106807	0.379331
1537	BH695_RS08650	-0.283656	4.51342	0.527901	0.86693
1538	BH695_RS08655	0.380929	3.96336	0.257838	0.620534
1539	BH695_RS08660	0.0981679	5.83095	0.656799	0.924378
1540	BH695_RS08665	-0.0710354	5.53726	0.751319	0.95526
1541	BH695_RS08670	-0.352461	6.25749	0.0642991	0.279887
1542	BH695_RS08675	-0.355899	4.23507	0.460735	0.815661
1543	BH695_RS08680	-0.494297	3.7886	0.17675	0.508327
1544	BH695_RS08685	-0.293649	2.40244	0.589457	0.893729
1545	BH695_RS08690	0.135202	4.66499	0.622741	0.907491
1546	BH695_RS08695	0.474979	1.80895	0.544078	0.874074
1547	BH695_RS08700	0.318658	4.92618	0.231595	0.587112
1548	BH695_RS08705	0.189826	7.44688	0.2966	0.664732
1549	BH695_RS08710	0.356118	3.9952	0.315595	0.690927
1550	BH695_RS08715	0.0858381	4.71187	0.755485	0.956934
1551	BH695_RS08720	0.731538	1.25143	0.100356	0.364697
1552	BH695_RS08725	0.943122	2.2934	0.0170998	0.106829
1553	BH695_RS08730	-0.681413	9.27794	0.524392	0.864369
1554	BH695_RS08735	0.385728	7.02429	0.0356413	0.182591
1555	BH695_RS08740	-0.0162217	2.72706	0.988308	1
1556	BH695_RS08745	-0.636938	6.04248	0.00235912	0.0223633
1557	BH695_RS08750	-0.0907982	4.81659	0.7644	0.96083
1558	BH695_RS08755	-0.802927	5.80866	0.000318624	0.00417588
1559	BH695_RS08765	-0.21975	5.52322	0.320773	0.694841
1560	BH695_RS08770	0.0130107	5.5802	0.971864	1
1561	BH695_RS08775	-0.785293	8.67839	2.9238e-05	0.000518437
1562	BH695_RS08780	-0.99906	4.32507	0.338958	0.71078
1563	BH695_RS08785	0.421637	6.41181	0.208685	0.558913
1564	BH695_RS08790	-0.0712781	3.80868	0.857585	0.989464
1565	BH695_RS08795	-0.344615	3.6379	0.324857	0.696969
1566	BH695_RS08800	-0.558947	8.85043	0.00307169	0.0274857
1567	BH695_RS08805	-0.231533	1.17244	0.647286	0.920088
1568	BH695_RS08810	-0.229905	6.21606	0.375601	0.745607
1569	BH695_RS08815	0.427988	6.72871	0.0534918	0.24594
1570	BH695_RS08820	-0.116132	6.06624	0.555165	0.877139
1571	BH695_RS08825	0.457402	2.42583	0.618246	0.905839
1572	BH695_RS08830	-0.0858386	2.24235	0.889313	0.994091
1573	BH695_RS08835	-0.0231699	4.74953	0.947672	0.998997
1574	BH695_RS08840	0.228149	4.9729	0.369008	0.738475
1575	BH695_RS08845	0.20944	4.88626	0.428007	0.793967
1576	BH695_RS08850	0.309502	4.73247	0.255489	0.617741
1577	BH695_RS08855	0.30619	4.58257	0.446947	0.807049
1578	BH695_RS08860	0.242132	5.17926	0.329474	0.699971
3628	BH695_RS20910	-1.10272	11.0121	1.63622e-08	5.88917e-07	0.465639	hypothetical
3594	BH695_RS15230	-1.10392	7.93276	1.95032e-08	6.866e-07	0.46525	hypothetical
1581	BH695_RS08875	-0.224607	2.5227	0.559432	0.879447
1582	BH695_RS08880	-0.274309	2.12304	0.462191	0.816837
3536	BH695_RS11285	-1.10429	8.5548	2.11839e-08	7.29787e-07	0.46513	glyA
1584	BH695_RS08890	0.224236	2.54348	0.62956	0.910662
1585	BH695_RS08895	0.216848	4.49682	0.888405	0.994091
1586	BH695_RS08900	0.350995	4.14938	0.285776	0.653027
1587	BH695_RS08905	-0.109055	4.53018	0.843012	0.986378
1588	BH695_RS08910	0.0600294	6.85213	0.754785	0.956934
1589	BH695_RS08915	0.114719	7.65102	0.57456	0.88647
1590	BH695_RS08920	0.190418	5.65879	0.809704	0.977033
1591	BH695_RS08925	0.315764	5.02261	0.212049	0.56224
1592	BH695_RS08930	-0.320016	12.1316	0.0973986	0.357771
3421	BH695_RS03340	-1.10658	11.2033	0.000454925	0.00568357	0.464394	hypothetical
1594	BH695_RS08940	-1.00274	9.97904	0.181631	0.515067
1595	BH695_RS08945	-0.241804	9.74462	0.238405	0.594841
1596	BH695_RS08950	-0.168959	8.485	0.502312	0.848564
1597	BH695_RS08955	-0.0585048	5.3509	0.84295	0.986378
1598	BH695_RS08960	-0.0181164	2.78302	0.978995	1
1599	BH695_RS08965	0.193722	1.78883	0.791096	0.971394
1600	BH695_RS08970	0.161557	5.42424	0.481069	0.832806
1601	BH695_RS08975	0.130886	4.34421	0.915641	0.99622
1602	BH695_RS08980	0.155087	3.87862	0.671741	0.93093
1603	BH695_RS08990	-0.255644	5.13934	0.497829	0.845507
1604	BH695_RS08995	0.537355	6.91146	0.00406809	0.0348498
1605	BH695_RS09005	0.238114	5.90693	0.241004	0.59854
1606	BH695_RS09010	-0.0651537	7.8397	0.729025	0.947901
1607	BH695_RS09015	-0.0290738	5.68713	0.895765	0.996137
1608	BH695_RS09020	-0.487411	6.11515	0.012261	0.0833597
1609	BH695_RS09025	0.239952	4.17962	0.485111	0.834598
3401	BH695_RS05980	-1.10683	11.8197	1.40858e-08	5.14664e-07	0.464314	hypothetical
1611	BH695_RS09035	-0.758608	8.3901	0.267913	0.634456
1612	BH695_RS09040	-0.703421	9.06506	0.0324938	0.170959
1613	BH695_RS09045	-0.187131	6.58278	0.659512	0.926544
1614	BH695_RS09050	0.23876	5.10649	0.517763	0.860525
1615	BH695_RS09055	0.181242	5.44817	0.555502	0.877271
1616	BH695_RS09060	0.0121909	6.06213	0.965583	1
1617	BH695_RS09065	-0.0298966	6.36857	0.883288	0.993857
1618	BH695_RS09075	-0.648153	11.9212	0.000820814	0.00922793
3353	BH695_RS21645	-1.11272	12.1919	1.02985e-07	3.10435e-06	0.462423	hypothetical
1620	BH695_RS09085	-0.0635353	2.8413	0.884024	0.993857
1621	BH695_RS09090	0.159351	3.54645	0.658808	0.925835
1622	BH695_RS09095	0.113021	6.21368	0.561726	0.88041
1623	BH695_RS09100	0.288594	5.26349	0.222786	0.575195
1624	BH695_RS09105	-0.604012	8.85369	0.0170217	0.106618
1625	BH695_RS09110	-0.502036	8.51147	0.0529769	0.24426
1626	BH695_RS09115	-0.760509	8.9638	0.0615699	0.272683
1627	BH695_RS09120	-0.598665	8.29694	0.0803106	0.318534
1628	BH695_RS09125	-0.969277	0.794171	0.115404	0.397852
1629	BH695_RS09130	-0.0678574	6.18751	0.72509	0.947588
1630	BH695_RS09140	0.173207	3.03992	0.845453	0.987983
1631	BH695_RS09160	-0.165335	3.1501	0.874627	0.991384
1632	BH695_RS09170	0.657597	2.34276	0.696345	0.937335
1633	BH695_RS09175	0.199378	1.80875	0.733339	0.948124
1634	BH695_RS09180	0.233948	4.07192	0.856925	0.989464
1635	BH695_RS09185	0.178397	0.94245	0.78033	0.968658
1636	BH695_RS09190	-0.151785	3.32763	0.69564	0.937062
1637	BH695_RS09195	-0.565866	4.59225	0.0489582	0.232407
1638	BH695_RS09200	-0.353606	5.29028	0.13577	0.438893
1639	BH695_RS09205	-0.408191	3.21771	0.255693	0.61784
1640	BH695_RS09210	0.0614228	2.97971	0.878576	0.992251
1641	BH695_RS09215	-0.7183	0.714616	0.30035	0.669883
1642	BH695_RS09220	0.188536	2.87887	0.650646	0.92151
1643	BH695_RS09225	0.597311	2.65019	0.629526	0.910662
1644	BH695_RS09230	0.278083	3.16326	0.765546	0.961718
1645	BH695_RS09235	0.0102937	2.41797	1	1
1646	BH695_RS09240	0.523669	0.94177	0.232978	0.589029
1647	BH695_RS09245	-1.03789	-0.439109	0.581226	0.89162
1648	BH695_RS09250	0.150104	5.41237	0.578231	0.888833
1649	BH695_RS09255	0.126642	5.44341	0.609917	0.900253
1650	BH695_RS09260	-0.264066	7.41082	0.157527	0.479037
1651	BH695_RS09265	0.455013	2.91485	0.267787	0.634456
1652	BH695_RS09275	-0.06773	3.76662	0.841729	0.986262
1653	BH695_RS09285	0.539234	0.383218	0.305089	0.676527
1654	BH695_RS09290	-0.159534	6.65489	0.425123	0.792557
1655	BH695_RS09295	0.316415	3.18131	0.381378	0.752305
1656	BH695_RS09300	0.155838	5.80447	0.656689	0.924378
1657	BH695_RS09305	-0.483524	6.39365	0.0542706	0.247283
1658	BH695_RS09310	0.546348	3.46734	0.153583	0.471804
1659	BH695_RS09315	0.855444	3.23763	0.0231491	0.135495
1660	BH695_RS09325	0.578792	1.27648	0.503003	0.849004
1661	BH695_RS09330	0.412241	5.3464	0.0757034	0.30605
1662	BH695_RS09335	0.447024	5.11084	0.089279	0.340019
3309	BH695_RS07500	-1.11827	6.72331	9.46373e-10	4.34701e-08	0.460644	hypothetical
1664	BH695_RS09345	0.452869	3.9929	0.154289	0.473067
1665	BH695_RS09350	-0.304942	0.530623	0.600429	0.898503
1666	BH695_RS09355	-0.021855	6.4853	0.912492	0.99622
1667	BH695_RS09360	0.269868	5.66225	0.336157	0.706792
1668	BH695_RS09365	0.195878	5.40974	0.607252	0.899848
1669	BH695_RS09370	-0.515702	7.79022	0.00485279	0.040284
1670	BH695_RS09375	-0.409916	9.66897	0.037276	0.188675
1671	BH695_RS09380	-0.515586	9.5635	0.00933459	0.0673963
1672	BH695_RS09385	0.0940535	5.66682	0.668288	0.928862
1673	BH695_RS09395	0.4709	0.655498	0.412228	0.78228
1674	BH695_RS09400	-0.231959	4.07568	0.71289	0.940856
1675	BH695_RS09405	0.0917391	4.78487	0.843729	0.986976
1676	BH695_RS09410	0.742134	2.9002	0.0516236	0.239713
1677	BH695_RS09415	0.132423	5.62865	0.579476	0.889502
1678	BH695_RS09420	-0.0430159	5.36101	0.85857	0.989578
1679	BH695_RS09425	-0.111567	6.94986	0.537231	0.868601
1680	BH695_RS09430	-0.737182	12.7536	0.0723485	0.299517
1681	BH695_RS09435	-0.674772	11.8292	0.00334019	0.0292373
1682	BH695_RS09440	-0.695155	11.6262	0.000333653	0.00433749
1683	BH695_RS09445	-0.742274	12.9172	0.00060424	0.00719568
1684	BH695_RS09450	-0.54904	8.77871	0.00424782	0.0359648
1685	BH695_RS09455	-0.495739	7.81174	0.246688	0.605177
1686	BH695_RS09460	-0.591252	8.73546	0.00265378	0.0244726
1687	BH695_RS09465	-0.541554	9.56589	0.00734849	0.0562568
1688	BH695_RS09470	-0.535964	9.67944	0.00554928	0.044607
1689	BH695_RS09475	-0.540144	8.37796	0.00969653	0.0692009
1690	BH695_RS09480	-0.805441	9.35661	0.000506172	0.0061805
1691	BH695_RS09485	-0.435979	7.73796	0.0333452	0.173837
1692	BH695_RS09490	-0.198655	8.61216	0.308003	0.68111
1693	BH695_RS09495	-0.173086	10.2132	0.368846	0.738475
1694	BH695_RS09500	-0.355151	8.53083	0.0980021	0.359714
3292	BH695_RS13570	-1.12017	8.97456	4.72831e-09	1.91636e-07	0.460039	hypothetical
1696	BH695_RS09520	-0.138262	3.89652	0.673442	0.930937
1697	BH695_RS09525	-0.0737961	3.38255	0.943317	0.998997
1698	BH695_RS09535	0.148754	7.24384	0.411248	0.781809
1699	BH695_RS09540	-0.84995	10.3884	1.31022e-05	0.000251761
1700	BH695_RS09545	-0.455538	6.88595	0.0124206	0.0839774
1701	BH695_RS09550	-0.857115	10.6968	0.119665	0.407588
1702	BH695_RS09555	0.846895	3.26406	0.0257166	0.146809
1703	BH695_RS09560	0.650954	2.63238	0.174822	0.505496
1704	BH695_RS09570	0.403092	4.96604	0.117586	0.402783
3247	BH695_RS17530	-1.12037	9.97229	1.8148e-08	6.43586e-07	0.459976	hypothetical
1706	BH695_RS09580	0.201495	4.49847	0.620609	0.906973
1707	BH695_RS09590	-0.488775	6.36589	0.0091619	0.0665479
1708	BH695_RS09595	-0.355348	4.51581	0.232289	0.588154
1709	BH695_RS09600	0.0145779	4.37802	0.972577	1
1710	BH695_RS09605	0.903231	0.738593	0.0682732	0.289288
3246	BH695_RS18630	-1.12403	5.54188	8.16668e-07	2.05145e-05	0.45881	hypothetical
1712	BH695_RS09615	0.836478	6.4795	6.78492e-06	0.000139845
1713	BH695_RS09620	0.637249	3.98324	0.0653794	0.282468
1714	BH695_RS09625	0.179312	4.27296	0.646827	0.920088
1715	BH695_RS09630	0.540225	2.32998	0.166576	0.494106
1716	BH695_RS09635	0.607832	3.90519	0.0614111	0.27223
1717	BH695_RS09640	-0.122415	5.84164	0.815788	0.97923
1718	BH695_RS09645	-0.213417	6.38619	0.560211	0.879634
1719	BH695_RS09650	-0.162141	7.02581	0.511309	0.856562
1720	BH695_RS09655	-0.211997	7.92364	0.275284	0.641089
1721	BH695_RS09660	0.361293	5.46149	0.280221	0.647272
1722	BH695_RS09665	0.134046	5.49041	0.553272	0.877139
1723	BH695_RS09670	0.150174	4.89746	0.693307	0.936907
1724	BH695_RS09675	-0.241359	3.77624	0.473814	0.827673
1725	BH695_RS09680	-0.143109	6.68164	0.524992	0.864472
1726	BH695_RS09685	-0.3401	4.5624	0.353289	0.725687
1727	BH695_RS09690	-0.407475	4.57736	0.171795	0.501885
1728	BH695_RS09695	0.136897	6.5526	0.457079	0.812416
3242	BH695_RS22490	-1.12626	7.97865	1.10709e-06	2.6433e-05	0.458103	hypothetical
1730	BH695_RS09705	-0.225123	8.45262	0.231577	0.587112
1731	BH695_RS09710	0.0215743	6.11007	0.953854	1
1732	BH695_RS09715	-0.724377	10.2263	0.000658524	0.00767165
1733	BH695_RS09720	-0.653038	8.38212	0.166852	0.494368
1734	BH695_RS09725	-0.712322	8.41898	0.000197292	0.00277416
3223	BH695_RS06195	-1.13113	8.17574	6.67903e-07	1.72262e-05	0.456559	hypothetical
3217	BH695_RS12860	-1.13607	5.12947	0.00133481	0.0142114	0.454996	hypothetical
3215	BH695_RS07005	-1.13841	3.87989	0.000498589	0.00611882	0.454259	hypothetical
3195	BH695_RS01890	-1.13884	9.4847	4.99754e-09	1.99199e-07	0.454124	thiC
3194	BH695_RS21620	-1.14035	5.58797	2.65119e-06	5.82292e-05	0.453648	hypothetical
1740	BH695_RS09755	-0.248863	5.42146	0.373655	0.74407
1741	BH695_RS09760	-0.0812294	7.05383	0.762765	0.959775
1742	BH695_RS09765	-0.00846004	6.57247	0.989118	1
1743	BH695_RS09770	0.328155	5.31235	0.169588	0.499806
1744	BH695_RS09775	0.532535	3.17526	0.161263	0.486821
1745	BH695_RS09780	0.273947	4.29356	0.355826	0.728148
1746	BH695_RS09785	-0.452456	5.78979	0.042769	0.211347
1747	BH695_RS09790	0.146849	5.44853	0.515631	0.858436
1748	BH695_RS09795	0.173484	6.49487	0.450439	0.808394
1749	BH695_RS09800	0.120243	8.03596	0.527931	0.86693
1750	BH695_RS09805	0.535694	4.43371	0.0719227	0.298393
1751	BH695_RS09810	0.452994	3.42417	0.191686	0.533161
1752	BH695_RS09815	-0.532421	1.0657	0.249434	0.609183
1753	BH695_RS09820	-0.844678	8.82111	0.0257151	0.146809
1754	BH695_RS09825	-0.537965	9.77493	0.0144351	0.094337
3192	BH695_RS19940	-1.14072	8.73793	2.21377e-09	9.44868e-08	0.453532	hypothetical
3180	BH695_RS25315	-1.1444	8.13463	6.08772e-06	0.000127104	0.452377	hypothetical
3164	BH695_RS21720	-1.15029	10.246	2.0207e-07	5.73286e-06	0.450536	aroF
1758	BH695_RS09845	-0.385471	7.68462	0.0862489	0.33369
1759	BH695_RS09850	-0.238344	7.81851	0.216288	0.567175
1760	BH695_RS09855	-0.68415	8.43456	0.000245487	0.00335361
1761	BH695_RS09860	0.258364	5.50228	0.340166	0.712103
1762	BH695_RS09865	0.633765	5.81985	0.00718468	0.0552659
1763	BH695_RS09870	0.403661	2.65232	0.332241	0.702754
1764	BH695_RS09875	-0.161654	2.35027	0.723803	0.947327
1765	BH695_RS09880	-0.0643654	3.87039	0.848718	0.9888
1766	BH695_RS09890	0.235403	4.30524	0.430885	0.796059
1767	BH695_RS09895	0.956397	2.83491	0.0132051	0.0885791
1768	BH695_RS09900	-0.672946	7.58227	0.000216394	0.00300769
1769	BH695_RS09905	0.125518	5.93888	0.535165	0.868601
1770	BH695_RS09910	0.348013	5.80764	0.101798	0.366697
1771	BH695_RS09915	0.483654	1.51409	0.252853	0.613745
1772	BH695_RS09920	-0.375133	4.57946	0.176492	0.508137
1773	BH695_RS09925	-0.264857	0.479055	0.613008	0.901383
1774	BH695_RS09930	0.0559272	4.5148	0.88471	0.993895
1775	BH695_RS09935	-0.504329	6.67416	0.00526545	0.04297
1776	BH695_RS09940	-0.0197089	6.66065	0.916252	0.99622
1777	BH695_RS09945	-0.206237	6.50563	0.269099	0.635162
1778	BH695_RS09950	0.168291	6.02128	0.405003	0.775131
1779	BH695_RS09955	0.220206	4.57105	0.461975	0.816755
1780	BH695_RS09960	0.208096	0.803356	0.736	0.949073
1781	BH695_RS09965	1.13917	1.13853	0.00687252	0.0533755
1782	BH695_RS09970	0.140652	2.8845	0.705681	0.940856
1783	BH695_RS09975	-0.333648	5.76539	0.111125	0.389254
1784	BH695_RS09980	0.429447	0.551613	0.384816	0.756766
1785	BH695_RS10000	0.478707	1.37159	0.230089	0.58617
1786	BH695_RS10005	0.201329	1.93459	0.604763	0.899595
3163	BH695_RS10405	-1.15033	8.42008	1.58612e-08	5.75178e-07	0.450522	sat (sulfate adenylyltransferase)
3136	BH695_RS04335	-1.15357	5.31982	0.0032012	0.0282773	0.449513	hypothetical
3126	BH695_RS07950	-1.15446	6.734	8.8854e-06	0.00018006	0.449233	hypothetical
3123	BH695_RS24015	-1.15736	8.29586	5.62293e-10	2.65876e-08	0.448331	trxB
1791	BH695_RS10030	0.125335	1.48889	0.897641	0.996137
1792	BH695_RS10040	-0.0726039	1.62428	0.898658	0.996137
1793	BH695_RS10045	-0.19269	3.7301	0.633415	0.911215
1794	BH695_RS10050	-0.263794	3.22507	0.538031	0.868601
1795	BH695_RS10055	-0.291082	5.46268	0.194974	0.537963
1796	BH695_RS10060	-0.121614	4.69323	0.656719	0.924378
1797	BH695_RS10065	0.266047	2.84383	0.620703	0.906973
3115	BH695_RS00180	-1.15816	4.91587	0.00091895	0.0102595	0.448084	hypothetical
3107	BH695_RS14010	-1.15951	7.08351	1.2151e-05	0.000238228	0.447664	hypothetical
1800	BH695_RS10085	-0.112055	5.21977	0.645506	0.919038
1801	BH695_RS10090	0.632551	3.60948	0.0646348	0.28026
1802	BH695_RS10095	0.382521	2.53958	0.321328	0.695273
1803	BH695_RS10100	0.361934	3.42475	0.384374	0.756759
1804	BH695_RS10110	0.448657	5.21812	0.33565	0.706597
1805	BH695_RS10115	0.272701	5.28807	0.265789	0.633037
1806	BH695_RS10120	0.319312	6.67802	0.11119	0.389254
1807	BH695_RS10125	0.370453	5.40759	0.104431	0.373919
1808	BH695_RS10130	0.507716	3.45091	0.212767	0.562299
1809	BH695_RS10135	0.0174421	1.74965	1	1
1810	BH695_RS10145	0.382418	0.95929	0.58609	0.892584
1811	BH695_RS10155	0.285419	4.8805	0.273157	0.639482
1812	BH695_RS10160	-0.439352	5.98819	0.0279219	0.154258
1813	BH695_RS10165	-0.647324	4.09488	0.101156	0.365451
3106	BH695_RS09830	-1.16348	12.8439	3.75677e-09	1.5355e-07	0.446434	fusA
1815	BH695_RS10175	-0.605179	4.74054	0.0259132	0.147132
3054	BH695_RS07725	-1.16598	9.98863	4.00964e-08	1.27552e-06	0.44566	apcB
1817	BH695_RS10185	-0.469374	5.33688	0.166385	0.494106
1818	BH695_RS10190	-0.448531	6.8968	0.0137201	0.0911441
1819	BH695_RS10195	0.00823403	3.64273	0.994674	1
1820	BH695_RS10200	0.371124	2.35586	0.360742	0.732882
1821	BH695_RS10205	-0.311844	1.85235	0.585824	0.892584
1822	BH695_RS10210	-0.280622	4.34468	0.340662	0.712152
1823	BH695_RS10215	-0.165664	6.72819	0.374227	0.744594
1824	BH695_RS10225	-0.788299	9.76799	0.00106074	0.0115746
1825	BH695_RS10230	-0.139228	6.97368	0.647159	0.920088
1826	BH695_RS10235	0.346348	4.09557	0.267632	0.634456
1827	BH695_RS10240	-0.820758	7.83674	7.74965e-06	0.000158375
1828	BH695_RS10245	-0.0253961	5.11628	0.921911	0.99622
1829	BH695_RS10250	-0.110718	4.50195	0.707323	0.940856
1830	BH695_RS10255	0.0525695	2.01249	0.895847	0.996137
1831	BH695_RS10260	-0.0476874	2.50936	0.925494	0.99622
1832	BH695_RS10265	-0.123546	2.28766	0.799802	0.973546
1833	BH695_RS10270	-0.0693094	4.79476	0.79942	0.973546
1834	BH695_RS10275	0.342326	4.2922	0.245776	0.604168
1835	BH695_RS10280	0.579308	1.71764	0.393463	0.761812
1836	BH695_RS10285	-0.517046	2.44445	0.344854	0.715985
1837	BH695_RS10295	0.823819	0.643102	0.115559	0.3981
1838	BH695_RS10300	0.654723	0.447215	0.208995	0.558913
1839	BH695_RS10305	0.135839	2.95504	0.721463	0.946062
1840	BH695_RS10310	-0.257652	2.51588	0.518959	0.861023
1841	BH695_RS10315	0.135923	2.08123	0.7533	0.9566
1842	BH695_RS10320	0.0777639	5.39774	0.883847	0.993857
1843	BH695_RS10325	0.619121	4.36469	0.0460356	0.222474
1844	BH695_RS10330	0.0500128	6.42092	0.789304	0.971394
1845	BH695_RS10335	0.105019	4.61858	0.705552	0.940856
1846	BH695_RS10340	0.527644	3.46232	0.157255	0.478799
1847	BH695_RS10345	-0.174122	0.619495	0.767214	0.96236
1848	BH695_RS10350	0.335283	2.83683	0.733819	0.948124
1849	BH695_RS10360	0.135807	2.6433	0.906549	0.99622
1850	BH695_RS10370	-0.788223	3.26037	0.100645	0.364697
1851	BH695_RS10375	-0.336106	5.38582	0.220937	0.572277
1852	BH695_RS10380	-0.687004	9.58997	0.000409441	0.00518302
1853	BH695_RS10385	0.717263	3.97186	0.024239	0.140849
1854	BH695_RS10390	-0.814876	7.80099	1.07091e-05	0.000210816
1855	BH695_RS10395	-0.14853	6.09785	0.454829	0.811336
1856	BH695_RS10400	-0.263842	6.20867	0.239099	0.595502
3036	BH695_RS09735	-1.16707	9.42305	4.85076e-09	1.9496e-07	0.445325	hypothetical
1858	BH695_RS10410	-0.612092	10.0146	0.00235038	0.0223588
1859	BH695_RS10415	0.0663895	3.50948	0.912153	0.99622
3025	BH695_RS00170	-1.16773	5.49501	2.65235e-05	0.000477325	0.44512	hypothetical
1861	BH695_RS10425	-0.30419	2.40752	0.428648	0.794835
1862	BH695_RS10435	0.35041	5.37218	0.694996	0.937062
1863	BH695_RS10440	0.327883	4.6239	0.395862	0.764156
1864	BH695_RS10445	0.0259023	4.93603	0.950874	0.999143
1865	BH695_RS10450	0.12148	5.96595	0.554379	0.877139
1866	BH695_RS10455	0.0140026	5.09918	0.95936	1
1867	BH695_RS10460	0.641861	1.49129	0.273213	0.639482
1868	BH695_RS10465	0.886078	0.0400205	0.187955	0.527344
1869	BH695_RS10470	-0.371488	0.430972	0.802689	0.974028
1870	BH695_RS10475	0.455412	3.01105	0.205619	0.554373
1871	BH695_RS10480	-0.0496354	2.10107	0.900795	0.996137
1872	BH695_RS10485	0.269224	4.00986	0.428015	0.793967
1873	BH695_RS10490	0.122977	4.9136	0.638082	0.914025
1874	BH695_RS10495	-0.634001	7.16251	0.0005263	0.00637775
1875	BH695_RS10500	-0.0417871	4.13846	0.898957	0.996137
1876	BH695_RS10505	0.2011	4.24515	0.513636	0.857072
1877	BH695_RS10510	0.631637	1.95041	0.239164	0.595502
1878	BH695_RS10515	-0.653172	7.38192	0.000482138	0.00597777
1879	BH695_RS10520	-0.34653	5.9358	0.0956757	0.353868
1880	BH695_RS10525	-0.524936	6.18649	0.0147527	0.0953339
1881	BH695_RS10530	0.588111	2.04341	0.20991	0.559849
1882	BH695_RS10535	0.254981	3.82213	0.476323	0.829952
1883	BH695_RS10540	-0.285074	5.96726	0.15573	0.475671
1884	BH695_RS10545	0.58836	1.3845	0.132699	0.431979
1885	BH695_RS10550	0.924792	2.06114	0.0201041	0.121965
1886	BH695_RS10555	-0.633018	5.48984	0.00670758	0.0525173
1887	BH695_RS10560	-0.114429	3.6178	0.751263	0.95526
1888	BH695_RS10565	0.119329	5.54624	0.623726	0.907734
1889	BH695_RS10570	0.20183	5.0296	0.433469	0.797642
1890	BH695_RS10575	0.31095	5.32944	0.208528	0.558913
1891	BH695_RS10580	0.541219	3.52221	0.19709	0.542561
1892	BH695_RS10585	0.325353	5.15803	0.197888	0.543155
1893	BH695_RS10590	0.864257	2.93036	0.064755	0.280353
1894	BH695_RS10595	0.185739	3.03596	0.717242	0.942173
1895	BH695_RS10600	-0.0759054	5.42011	0.761363	0.958953
1896	BH695_RS10605	0.567805	4.45804	0.0664794	0.285108
1897	BH695_RS10610	0.248917	2.80862	0.513054	0.857072
1898	BH695_RS10615	0.393103	5.33495	0.143353	0.453371
1899	BH695_RS10620	0.15048	6.24961	0.457314	0.812416
1900	BH695_RS10625	0.262776	3.94174	0.603696	0.899331
1901	BH695_RS10630	0.024707	5.06709	0.925251	0.99622
1902	BH695_RS10635	-0.254124	4.88856	0.340629	0.712152
1903	BH695_RS10640	0.10247	2.61177	0.798805	0.973546
1904	BH695_RS10645	0.510643	2.31317	0.240086	0.597175
1905	BH695_RS10650	-0.0096765	6.94766	0.959969	1
1906	BH695_RS10655	0.00461487	5.14438	0.989809	1
1907	BH695_RS10660	0.217917	4.80498	0.555237	0.877139
1908	BH695_RS10665	0.133544	5.0364	0.596951	0.897194
1909	BH695_RS10670	-0.39788	8.16002	0.0303856	0.162797
1910	BH695_RS10675	-0.547272	4.84225	0.100452	0.364697
1911	BH695_RS10685	-0.498002	7.05202	0.0163872	0.103156
2952	BH695_RS12395	-1.16862	6.50351	3.16092e-10	1.57166e-08	0.444847	hypothetical
1913	BH695_RS10695	-0.54084	4.63834	0.0487433	0.231843
1914	BH695_RS10700	-0.728897	5.11723	0.0118648	0.081284
2886	BH695_RS09730	-1.1705	9.29105	4.01988e-08	1.27552e-06	0.444267	hypothetical
1916	BH695_RS10710	0.185512	5.20523	0.499185	0.845789
1917	BH695_RS10715	0.865049	4.17675	0.0242719	0.14087
1918	BH695_RS10720	0.427279	4.0615	0.249458	0.609183
1919	BH695_RS10725	0.432205	0.421361	0.497146	0.845507
1920	BH695_RS10730	0.829335	0.147699	0.149859	0.463315
1921	BH695_RS10735	0.326864	0.96075	0.519497	0.861023
1922	BH695_RS10745	0.512723	3.18373	0.227832	0.583554
1923	BH695_RS10755	0.114933	4.91993	0.906671	0.99622
1924	BH695_RS10760	-0.496578	8.16071	0.00990999	0.070288
1925	BH695_RS10765	-0.404966	10.2064	0.0484263	0.230563
1926	BH695_RS10770	0.365135	7.27235	0.243143	0.601122
1927	BH695_RS10775	-0.412235	5.81643	0.0521313	0.240952
1928	BH695_RS10780	-0.280969	5.85581	0.189537	0.530242
1929	BH695_RS10785	0.0951948	6.41639	0.620902	0.906973
1930	BH695_RS10790	0.189544	3.72469	0.577269	0.888091
1931	BH695_RS10795	-0.118801	3.62704	0.760467	0.958953
1932	BH695_RS10805	-0.608278	5.66491	0.00471108	0.0393106
1933	BH695_RS10810	-0.506347	9.03078	0.00785562	0.0589703
1934	BH695_RS10815	-0.477772	10.3606	0.0132881	0.0888881
1935	BH695_RS10825	-0.555385	7.68132	0.00251035	0.0234953
1936	BH695_RS10830	-0.436181	6.79401	0.0270458	0.150889
1937	BH695_RS10835	-0.626436	9.77441	0.522284	0.862662
1938	BH695_RS10840	-0.779651	10.6309	0.000733535	0.00844353
1939	BH695_RS10845	-0.39701	9.31565	0.703645	0.940338
1940	BH695_RS10850	0.100186	2.22335	0.797381	0.973366
1941	BH695_RS10855	0.551945	0.175761	0.294725	0.663613
1942	BH695_RS10860	0.436905	2.43937	0.25523	0.617649
1943	BH695_RS10865	-0.0311454	4.39493	0.9195	0.99622
1944	BH695_RS10870	-0.07642	6.31171	0.690348	0.93553
1945	BH695_RS10875	0.24551	2.678	0.557275	0.878163
1946	BH695_RS10885	-0.0756796	3.91993	0.947336	0.998997
1947	BH695_RS10890	1.0131	0.760806	0.281015	0.648489
1948	BH695_RS10895	-0.0533244	1.04544	0.965851	1
1949	BH695_RS10900	0.467485	1.56933	0.218183	0.569245
1950	BH695_RS10905	-0.115373	2.02071	0.772947	0.963786
1951	BH695_RS10910	-0.131228	1.78412	0.831612	0.984221
1952	BH695_RS10915	-0.112353	5.99208	0.575007	0.886623
1953	BH695_RS10920	0.291278	6.07677	0.180614	0.514228
1954	BH695_RS10925	0.246439	6.57259	0.17799	0.51013
1955	BH695_RS10930	0.310125	4.71071	0.273695	0.639813
1956	BH695_RS10935	-0.00561203	4.39382	0.991492	1
1957	BH695_RS10940	-0.181572	5.33854	0.504912	0.850573
1958	BH695_RS10950	-0.439487	4.83973	0.234401	0.590187
2885	BH695_RS03910	-1.17441	10.4294	0.000165949	0.00238206	0.443066	hypothetical
1960	BH695_RS10965	0.195363	4.09713	0.649978	0.92147
1961	BH695_RS10970	0.255709	3.21211	0.47794	0.830369
1962	BH695_RS10975	0.516762	4.5586	0.075991	0.306442
1963	BH695_RS10980	0.554556	4.43576	0.0610124	0.270995
1964	BH695_RS10985	0.584361	3.361	0.108041	0.381746
1965	BH695_RS10990	0.908416	2.8466	0.0146113	0.0951016
1966	BH695_RS10995	0.990066	1.0817	0.1139	0.394505
1967	BH695_RS11010	-0.157985	2.70337	0.931034	0.99622
1968	BH695_RS11015	-0.346499	0.00823538	0.927103	0.99622
1969	BH695_RS11020	0.0188965	4.19636	0.991032	1
1970	BH695_RS11025	0.680038	1.98306	0.423104	0.79217
1971	BH695_RS11030	0.161952	3.49173	0.869227	0.991384
1972	BH695_RS11035	0.509272	0.365934	0.309282	0.682623
1973	BH695_RS11040	0.0478871	2.54071	0.971854	1
1974	BH695_RS11045	-0.384693	4.80099	0.833112	0.984221
1975	BH695_RS11050	-0.210567	2.5622	0.632899	0.911215
1976	BH695_RS11055	-0.31706	5.43703	0.834357	0.984221
1977	BH695_RS11060	-0.622983	3.47939	0.763599	0.960165
1978	BH695_RS11065	-0.935523	3.96974	0.707348	0.940856
1979	BH695_RS11075	-0.394301	-0.062212	0.51819	0.860525
1980	BH695_RS11085	0.457775	4.6242	0.0970771	0.357358
1981	BH695_RS11090	0.038347	6.9624	0.84764	0.9888
1982	BH695_RS11095	-0.540959	10.1028	0.00600528	0.0476373
1983	BH695_RS11100	0.517265	7.23499	0.0401402	0.200566
1984	BH695_RS11105	0.577923	7.10816	0.00167324	0.0170254
1985	BH695_RS11110	0.668474	7.32148	0.00635763	0.0500209
1986	BH695_RS11115	-0.0961937	12.8377	0.791533	0.971394		16S rDNA
1987	BH695_RS11125	-0.344826	15.5295	0.125962	0.418976
1988	BH695_RS11130	0.322316	9.66484	0.333883	0.704495
1989	BH695_RS11135	-0.203044	6.77826	0.279998	0.647067
1990	BH695_RS11140	0.0302244	4.10254	0.93305	0.99643
1991	BH695_RS11145	-0.379548	5.7285	0.0767969	0.30866
1992	BH695_RS11150	-0.451957	7.44486	0.0219039	0.130262
1993	BH695_RS11155	-0.086263	7.75577	0.661502	0.928258
1994	BH695_RS11160	-0.281222	7.79112	0.125957	0.418976
1995	BH695_RS11165	-0.117747	6.53776	0.679519	0.932382
1996	BH695_RS11170	0.262587	5.43022	0.343154	0.714208
1997	BH695_RS11175	-0.364645	8.02458	0.0503309	0.236805
2882	BH695_RS16665	-1.17496	13.1275	5.89747e-09	2.33143e-07	0.442896	psbB
1999	BH695_RS11190	-0.558038	4.95232	0.0720153	0.298393
[truncated: 2,824 more rows]

## Sheet: Thr + Ala Vs Con
ID	log2FC	logCPM	p-value	FDR	Fold change	Gene symbol or feature
BH695_RS03170	1.70302	14.4445	1.95084e-12	9.37185e-09	3.25582	16S rRNA
BH695_RS11115	1.69213	13.6654	1.08323e-07	0.000130096	3.23133	16S rRNA
BH695_RS11850	1.62051	5.30172	3.41963e-10	8.21394e-07	3.07483	thrC (metM)
BH695_RS24285	1.38468	3.28705	8.32988e-05	0.0441926	2.61113	hypothetical
BH695_RS27200	0.974629	8.44541	2.82077e-07	0.00027102	1.96514
BH695_RS11125	0.991992	15.9695	1.47433e-06	0.00118044	1.98893
BH695_RS23260	-0.872564	8.14411	3.08298e-06	0.0021158	0.546175
BH695_RS07600	1.15347	7.1793	1.12444e-08	1.8006e-05	2.22449	ssrS (6S RNA)
BH695_RS15590	0.70391	6.65653	9.76293e-05	0.0441926	1.62891
BH695_RS05825	-0.85404	9.39328	0.000101152	0.0441926	0.553233
BH695_RS18985	-0.727474	6.26865	0.00010119	0.0441926	0.60396
BH695_RS12565	0.835627	5.45305	0.000131121	0.048845	1.78463
BH695_RS23245	-0.719999	7.87732	0.000132178	0.048845	0.607098
BH695_RS18285	-0.795658	10.9479	0.000156463	0.0536891	0.576081
BH695_RS11130	1.27571	9.967	0.000200282	0.0615343	2.42118
BH695_RS21570	-0.763552	10.4858	0.000204944	0.0615343	0.589044
BH695_RS18290	-0.825627	10.1823	0.00033571	0.0899732	0.564237
BH695_RS03180	0.824476	15.4869	0.000337118	0.0899732	1.77089
BH695_RS28300	-0.705061	7.43265	0.000397622	0.100536	0.613416
BH695_RS09610	0.665534	5.99321	0.000522975	0.125619	1.58615
BH695_RS10420	-0.612399	6.43875	0.000705346	0.160032	0.654108
BH695_RS11845	0.752842	5.79243	0.000732867	0.160032	1.68511
BH695_RS03270	1.8455	-0.0766479	0.00089948	0.187874	3.59378
BH695_RS23265	-0.824736	6.95675	0.000954142	0.188417	0.564586
BH695_RS24210	0.626488	6.07164	0.000980521	0.188417	1.5438
BH695_RS17825	-0.715024	5.27356	0.00119057	0.219981	0.609195
BH695_RS24515	1.37115	0.870724	0.00126197	0.224538	2.58676
BH695_RS18980	-0.588805	7.66247	0.0013751	0.235927	0.664893
BH695_RS23255	-0.630559	8.78658	0.00150641	0.240807	0.645926
BH695_RS14455	0.628504	5.90886	0.00159495	0.240807	1.54596
BH695_RS08720	1.25981	1.28802	0.00160433	0.240807	2.39464
BH695_RS22180	-0.606617	9.04117	0.00162755	0.240807	0.656735
BH695_RS11590	1.00747	4.73982	0.00165417	0.240807	2.01038
BH695_RS20620	0.580148	6.51491	0.00239013	0.337711	1.495
BH695_RS06865	0.551014	6.85174	0.00258097	0.354257	1.46512
BH695_RS00645	0.614626	5.95405	0.0034949	0.455713	1.53116
BH695_RS21915	1.17014	1.07044	0.00350986	0.455713	2.25034
BH695_RS04415	0.528839	7.78991	0.00410153	0.51852	1.44277
BH695_RS26860	1.23111	0.776074	0.00426567	0.525355	2.34747
BH695_RS18275	-0.53022	7.5743	0.00437431	0.525355	0.692449
BH695_RS06815	0.748666	4.56199	0.00466864	0.547027	1.68024
BH695_RS22230	0.513358	7.77763	0.0053274	0.609353	1.42737
BH695_RS01785	0.518399	8.29988	0.0056106	0.61658	1.43237
BH695_RS17225	-0.501023	7.02398	0.00577199	0.61658	0.706606
BH695_RS22825	-0.5269	12.0273	0.0058155	0.61658	0.694044
BH695_RS02550	0.538251	6.13687	0.00597303	0.61658	1.45221
BH695_RS15395	1.3933	0.556412	0.00645757	0.61658	2.62679
BH695_RS02415	-0.521526	10.7714	0.00651705	0.61658	0.696635
BH695_RS18095	0.50681	8.21217	0.00659953	0.61658	1.4209
BH695_RS22245	0.584359	5.38281	0.0066716	0.61658	1.49937
BH695_RS17070	-0.51756	12.5536	0.00667304	0.61658	0.698552
BH695_RS19620	-0.532614	9.25961	0.00670575	0.61658	0.691301
BH695_RS15570	1.03602	1.57066	0.00691026	0.61658	2.05056
BH695_RS02555	1.14808	2.21729	0.00705352	0.61658	2.21618
BH695_RS17785	-0.49899	7.988	0.0070591	0.61658	0.707602
BH695_RS21960	-0.488164	6.6677	0.00759999	0.651971	0.712932
BH695_RS23625	0.752174	4.42482	0.00796728	0.659285	1.68433
BH695_RS16360	1.18866	1.8946	0.00803141	0.659285	2.27942
BH695_RS24630	-0.513625	8.20918	0.00809697	0.659285	0.70046
BH695_RS14880	1.74839	-0.633531	0.00827716	0.660291	3.35984
BH695_RS18265	-0.582304	7.46337	0.00838421	0.660291	0.667896
BH695_RS23250	-0.49046	6.6359	0.00892745	0.673567	0.711798
BH695_RS03755	-0.693398	5.32909	0.00896134	0.673567	0.618396
BH695_RS21955	-0.498025	8.66518	0.00897342	0.673567	0.708076
BH695_RS10235	0.77326	4.04743	0.0100757	0.729967	1.70913
BH695_RS05205	-0.48136	8.15769	0.0101116	0.729967	0.716302
BH695_RS20335	0.529367	5.63373	0.0102798	0.729967	1.4433
BH695_RS28110	1.0113	2.74156	0.0103326	0.729967	2.01573
BH695_RS05215	-0.481558	13.406	0.0112661	0.784381	0.716204
BH695_RS08400	-0.54472	5.35448	0.0117283	0.793048	0.685524
BH695_RS16895	1.32194	0.0097328	0.0120557	0.793048	2.50001
BH695_RS18700	0.487221	5.97431	0.0124049	0.793048	1.40174
BH695_RS06550	0.475678	8.85731	0.0125489	0.793048	1.39057
BH695_RS22250	0.917573	2.40681	0.0125835	0.793048	1.88894
BH695_RS15190	-0.44897	6.69714	0.012707	0.793048	0.732566
BH695_RS03285	0.987599	1.13759	0.0127472	0.793048	1.98288
BH695_RS00140	0.683765	4.77746	0.012795	0.793048	1.60633
BH695_RS08485	0.892957	2.6751	0.0128763	0.793048	1.85698
BH695_RS20170	0.452098	7.43066	0.0131094	0.797184	1.36803
BH695_RS02890	0.545069	10.2027	0.0139786	0.839418	1.45909
BH695_RS27635	0.710927	4.29573	0.0142997	0.842646	1.63686
BH695_RS24615	-0.444088	7.26062	0.0143832	0.842646	0.735049
BH695_RS23700	1.81486	0.000610752	0.0147317	0.846378	3.51826
BH695_RS02735	1.56665	-0.265504	0.0147993	0.846378	2.96217
BH695_RS14210	-0.461798	7.80771	0.0151343	0.855355	0.726081
BH695_RS23650	-0.510152	8.5459	0.015659	0.874722	0.702149
BH695_RS01885	-0.44269	6.49865	0.0159678	0.881716	0.735762
BH695_RS17220	-0.512954	7.81627	0.0162149	0.885187	0.700786
BH695_RS07875	0.919002	3.06171	0.0165104	0.891189	1.89081
BH695_RS21675	-0.489061	6.8523	0.0166986	0.891332	0.712489
BH695_RS23630	-0.458837	10.6264	0.0169206	0.893258	0.727572
BH695_RS04220	-0.444258	7.69316	0.0172349	0.897671	0.734962
BH695_RS06605	1.19086	0.256715	0.0173779	0.897671	2.28289
BH695_RS15185	-0.48894	7.07065	0.0175679	0.89783	0.712548
BH695_RS16220	-0.426368	6.46961	0.0181755	0.898883	0.744133
BH695_RS25150	0.564679	5.13726	0.0182506	0.898883	1.47906
BH695_RS14710	-0.457449	6.03548	0.0183246	0.898883	0.728273
BH695_RS06475	-0.44977	12.518	0.0183369	0.898883	0.732159
BH695_RS09895	0.882708	2.4858	0.0188656	0.915457	1.84383
BH695_RS10705	-0.449554	9.48793	0.0195806	0.94065	0.732269
BH695_RS11120	1.78865	-0.466995	0.0198551	0.944395	3.45491
BH695_RS13375	1.21109	0.0110684	0.0206275	0.958256	2.31512
BH695_RS14720	-0.539553	5.05301	0.0207843	0.958256	0.687984
BH695_RS02160	0.955846	1.95302	0.0208792	0.958256	1.93972
BH695_RS27110	0.840941	2.04738	0.0210839	0.958256	1.79122
BH695_RS17500	0.990147	3.31895	0.0211439	0.958256	1.98639
BH695_RS08885	-0.795039	3.29059	0.0214975	0.965178	0.576327
BH695_RS25325	0.557274	5.89726	0.0218781	0.973172	1.47149
BH695_RS10390	-0.416497	7.65693	0.0236274	1	0.749242
BH695_RS02015	1.57252	0.388838	0.0236305	1	2.97424
BH695_RS17925	-0.429077	8.8254	0.024063	1	0.742737
BH695_RS13790	0.608888	4.90206	0.0246339	1	1.52508
BH695_RS12210	-0.429303	10.9608	0.0249822	1	0.74262
BH695_RS01920	0.526629	5.03544	0.025145	1	1.44056
BH695_RS09975	-0.481371	5.40079	0.0251492	1	0.716297
BH695_RS15200	-0.40549	6.82095	0.0251845	1	0.75498
BH695_RS18990	-0.581349	5.3059	0.0252092	1	0.668339
BH695_RS10000	0.849392	1.29072	0.0258477	1	1.80174
BH695_RS15835	-0.463318	5.68699	0.026038	1	0.725316
BH695_RS07820	0.727018	3.74088	0.0265566	1	1.65521
BH695_RS20205	0.614314	5.10745	0.0266831	1	1.53083
BH695_RS19310	-0.635829	4.27415	0.0268036	1	0.643571
BH695_RS14465	0.866119	1.98879	0.0268119	1	1.82275
BH695_RS09935	-0.400736	6.4166	0.0268979	1	0.757472
BH695_RS10275	0.640345	4.16424	0.0273472	1	1.5587
BH695_RS17685	-0.435405	5.78676	0.0278202	1	0.739486
BH695_RS22135	-0.594513	4.59547	0.0278282	1	0.662268
BH695_RS04920	1.08304	0.453675	0.0278647	1	2.11849
BH695_RS27780	0.83114	2.5477	0.0278838	1	1.77909
BH695_RS14680	-0.424649	7.79558	0.0280225	1	0.74502
BH695_RS17655	0.581816	4.90033	0.028169	1	1.49673
BH695_RS18960	-0.477916	7.79183	0.0282146	1	0.718014
BH695_RS12310	-0.418969	12.8287	0.0283647	1	0.747959
BH695_RS01415	0.634433	5.38843	0.0291333	1	1.55233
BH695_RS19470	-0.402559	7.84483	0.029338	1	0.756515
BH695_RS13445	0.393938	7.07403	0.0298582	1	1.31397
BH695_RS01115	-0.41271	8.83154	0.0299542	1	0.751211
BH695_RS11405	0.748221	3.6067	0.0304134	1	1.67972
BH695_RS08725	0.815354	1.91036	0.0305542	1	1.75973
BH695_RS03410	-0.8209	1.14311	0.0305566	1	0.566089
BH695_RS03510	-0.418806	9.15026	0.0306986	1	0.748043
BH695_RS22845	-0.519771	5.80685	0.0310441	1	0.697482
BH695_RS08580	1.43332	-0.571232	0.031164	1	2.70068
BH695_RS01160	-0.409668	6.42151	0.0312497	1	0.752796
BH695_RS09380	-0.430791	9.29771	0.0315965	1	0.741855
BH695_RS08405	-0.427644	7.85717	0.0321052	1	0.743475
BH695_RS13455	0.51945	4.91709	0.0321646	1	1.43341
BH695_RS09370	-0.391245	7.54131	0.0322772	1	0.762471
BH695_RS13905	-0.458121	5.39654	0.0328639	1	0.727934
BH695_RS02635	-0.400027	7.85418	0.0330501	1	0.757844
BH695_RS08025	0.713894	3.59084	0.0332041	1	1.64023
BH695_RS16855	-0.771215	2.53702	0.0333016	1	0.585924
BH695_RS08030	-0.472267	8.10464	0.0340464	1	0.720831
BH695_RS04655	0.416024	5.95919	0.034048	1	1.33425
BH695_RS21085	0.434666	5.82052	0.034271	1	1.3516
BH695_RS02385	0.943696	0.890019	0.0344836	1	1.92345
BH695_RS06250	0.545878	5.73821	0.0347453	1	1.45991
BH695_RS10075	-0.412944	5.86029	0.0347619	1	0.751089
BH695_RS15180	-0.391109	7.25232	0.0350352	1	0.762543
BH695_RS27650	-0.819772	1.89311	0.0352958	1	0.566532
BH695_RS15970	1.25659	-0.109406	0.0353146	1	2.3893
BH695_RS01165	-0.404346	6.0138	0.0354115	1	0.755579
BH695_RS21425	0.405723	6.32962	0.0356371	1	1.32475
BH695_RS08840	0.517293	4.83434	0.0364377	1	1.43127
BH695_RS13300	-0.918138	0.650291	0.0367126	1	0.529192
BH695_RS07085	0.542846	4.65024	0.0367917	1	1.45684
BH695_RS14205	-0.401019	9.98686	0.0369555	1	0.757323
BH695_RS07570	-0.418275	9.64427	0.0371088	1	0.748319
BH695_RS10410	-0.414988	9.79422	0.0375399	1	0.750026
BH695_RS03960	-0.404856	12.4527	0.038079	1	0.755312
BH695_RS27265	0.774491	1.38426	0.0382228	1	1.71059
BH695_RS04180	-0.377871	6.79298	0.0385292	1	0.769572
BH695_RS23635	-0.491315	6.46176	0.0385466	1	0.711377
BH695_RS28330	-1.33945	-0.285268	0.0388248	1	0.395172
BH695_RS20980	-0.445189	7.15746	0.039168	1	0.734488
BH695_RS08315	-0.411155	5.86377	0.0392286	1	0.752021
BH695_RS13775	0.757178	2.68237	0.0395498	1	1.69018
BH695_RS05765	0.779183	3.37666	0.0396977	1	1.71616
BH695_RS06410	1.21378	-0.215356	0.0398859	1	2.31944
BH695_RS14955	-0.509262	5.03089	0.040096	1	0.702582
BH695_RS11110	0.49917	6.91897	0.0401442	1	1.4134
BH695_RS06310	1.15766	-0.170496	0.0405622	1	2.23096
BH695_RS06620	0.639824	3.92633	0.0405675	1	1.55814
BH695_RS17530	-0.394205	9.94117	0.0406099	1	0.760908
BH695_RS19465	-0.37528	7.14224	0.041263	1	0.770956
BH695_RS05045	0.875223	1.28131	0.0413791	1	1.83429
BH695_RS20090	0.600714	4.15278	0.0415374	1	1.51647
BH695_RS27105	0.952636	0.324729	0.0422391	1	1.93541
BH695_RS06260	0.519161	4.71765	0.0428161	1	1.43312
BH695_RS05200	-0.389239	9.2551	0.0434207	1	0.763532
BH695_RS22165	-0.573597	4.29394	0.0437813	1	0.671939
BH695_RS16250	0.696658	4.4968	0.04385	1	1.62075
BH695_RS02050	0.794505	1.69511	0.0438578	1	1.73448
BH695_RS18340	0.383581	6.63899	0.0438638	1	1.30458
BH695_RS05760	0.784636	3.51669	0.0446108	1	1.72266
BH695_RS24070	-0.407205	5.88725	0.0447932	1	0.754083
BH695_RS04240	0.440341	5.32005	0.0448156	1	1.35692
BH695_RS11585	0.605037	4.06491	0.0448568	1	1.52102
BH695_RS17235	-0.660549	5.34422	0.045139	1	0.632637
BH695_RS22260	0.453357	5.21489	0.0452224	1	1.36922
BH695_RS09075	-0.382038	11.7293	0.0453677	1	0.767353
BH695_RS20165	0.726066	2.40888	0.0453794	1	1.65412
BH695_RS09375	-0.389205	9.37636	0.0457526	1	0.76355
BH695_RS22465	-0.377379	8.60438	0.046206	1	0.769835
BH695_RS19165	-0.784177	2.19845	0.046511	1	0.580683
BH695_RS04140	0.951823	2.93607	0.0467063	1	1.93432
BH695_RS18930	-0.363589	7.71251	0.0476543	1	0.777229
BH695_RS13680	0.714197	2.25542	0.0481524	1	1.64057
BH695_RS21800	0.356305	6.6155	0.0489648	1	1.28014
BH695_RS21625	0.715582	3.25526	0.0495186	1	1.64215
BH695_RS01895	-0.361036	7.78634	0.0496265	1	0.778605
BH695_RS16215	-0.382435	7.17189	0.0500019	1	0.767142
BH695_RS23000	-0.368015	7.04502	0.0500942	1	0.774848
BH695_RS07335	-0.375568	8.2049	0.0514552	1	0.770802
BH695_RS05210	-0.369935	8.71975	0.0524173	1	0.773817
BH695_RS17550	0.383665	5.78578	0.0526018	1	1.30465
BH695_RS15025	-0.369396	12.5713	0.052625	1	0.774107
BH695_RS23280	-0.366236	8.70835	0.0529926	1	0.775804
BH695_RS25445	1.25185	-0.193595	0.0531351	1	2.38146
BH695_RS17570	-0.386587	6.58785	0.0531769	1	0.764937
BH695_RS18640	0.904045	0.933395	0.0533642	1	1.8713
BH695_RS08055	0.709833	2.63517	0.0534622	1	1.63561
BH695_RS22850	-0.361291	6.15415	0.0535507	1	0.778468
BH695_RS02805	0.953455	2.10224	0.0538652	1	1.93651
BH695_RS22325	1.01094	0.793339	0.0539251	1	2.01522
BH695_RS24785	0.378783	6.03503	0.053985	1	1.30024
BH695_RS02045	0.874512	0.325781	0.0548415	1	1.83339
BH695_RS26420	0.905332	0.526001	0.0551812	1	1.87297
BH695_RS10290	1.22271	-0.129687	0.0554824	1	2.33385
BH695_RS14535	0.610148	3.82239	0.0556363	1	1.52642
BH695_RS25320	-0.543302	5.04492	0.0559046	1	0.686198
BH695_RS06730	-0.357015	7.77712	0.0563348	1	0.780779
BH695_RS02675	0.737072	1.29344	0.0565853	1	1.66679
BH695_RS05455	0.825639	2.28712	0.0568358	1	1.77232
BH695_RS02630	0.596535	3.89291	0.0569118	1	1.51208
BH695_RS22200	-0.397283	7.82578	0.0569485	1	0.759287
BH695_RS17730	0.355364	7.27128	0.0570886	1	1.27931
BH695_RS18015	0.757153	3.22236	0.0572083	1	1.69015
BH695_RS17855	-0.432949	7.83051	0.0574404	1	0.740746
BH695_RS21870	0.341473	6.90905	0.0578219	1	1.26705
BH695_RS17355	-0.34422	6.56188	0.0579938	1	0.787734
BH695_RS08425	0.766436	2.6524	0.0583842	1	1.70106
BH695_RS06230	-0.380722	5.88729	0.0584289	1	0.768053
BH695_RS19160	0.956361	2.37365	0.0587651	1	1.94041
BH695_RS04325	1.11502	1.03325	0.0589777	1	2.16598
BH695_RS21375	-0.541754	4.42661	0.0590447	1	0.686935
BH695_RS02005	-0.681162	1.82304	0.0599021	1	0.623663
BH695_RS04310	1.02729	1.30298	0.0605053	1	2.0382
BH695_RS22950	0.764979	1.62371	0.0606827	1	1.69935
BH695_RS21815	0.338727	7.07765	0.0607725	1	1.26464
BH695_RS19940	-0.357376	8.72936	0.0616261	1	0.780583
BH695_RS19625	0.683785	1.55464	0.0619059	1	1.60635
BH695_RS05330	-0.363049	8.8599	0.0619745	1	0.77752
BH695_RS24575	0.671942	3.15682	0.0625687	1	1.59322
BH695_RS14940	0.753823	1.55965	0.0626317	1	1.68625
BH695_RS17525	-0.359157	9.84204	0.0630252	1	0.77962
BH695_RS23455	-0.380123	9.09904	0.0633891	1	0.768372
BH695_RS24920	0.529474	5.0004	0.063933	1	1.4434
BH695_RS20705	0.563415	3.97404	0.0639975	1	1.47776
BH695_RS23990	0.495786	4.60433	0.0640568	1	1.41009
BH695_RS04120	-0.52551	4.39407	0.0640857	1	0.694713
BH695_RS20765	0.801071	2.23548	0.0641144	1	1.74239
BH695_RS21095	0.762352	2.9822	0.064407	1	1.69625
BH695_RS11995	0.346883	7.50778	0.0645969	1	1.27181
BH695_RS10550	0.727661	1.6361	0.0646817	1	1.65595
BH695_RS07605	-0.333873	6.79911	0.0650673	1	0.793404
BH695_RS19295	-0.394552	8.30702	0.0651101	1	0.760726
BH695_RS23520	-0.352219	10.8247	0.06566	1	0.783378
BH695_RS20615	0.500231	6.55846	0.0664999	1	1.41444
BH695_RS01890	-0.353172	9.4773	0.0665601	1	0.782861
BH695_RS24410	0.913829	0.444122	0.0666749	1	1.88404
BH695_RS06900	-0.907583	0.0745935	0.0673841	1	0.533077
BH695_RS24475	0.346242	6.22702	0.0676434	1	1.27124
BH695_RS18570	0.802726	1.73747	0.0684048	1	1.74439
BH695_RS27235	0.863564	1.05854	0.0685784	1	1.81953
BH695_RS25280	0.635561	3.81014	0.0687763	1	1.55354
BH695_RS14115	-0.349509	11.0836	0.0691866	1	0.784851
BH695_RS09705	-0.341412	8.09867	0.0694417	1	0.789269
BH695_RS13780	0.646102	3.25359	0.0702962	1	1.56493
BH695_RS08515	1.07126	-0.148235	0.0703554	1	2.10126
BH695_RS09835	-0.350579	12.4426	0.070578	1	0.784269
BH695_RS04945	0.90789	0.725664	0.070634	1	1.8763
BH695_RS21280	0.543381	4.40871	0.070874	1	1.45738
BH695_RS14040	0.669722	1.36482	0.07121	1	1.59077
BH695_RS20450	-0.455729	5.34423	0.0712374	1	0.729141
BH695_RS16665	-0.349525	13.1328	0.0713678	1	0.784842
BH695_RS17830	-0.601955	3.58349	0.0715286	1	0.658861
BH695_RS10295	0.920134	0.400233	0.0718872	1	1.89229
BH695_RS04565	-0.371247	6.38982	0.0720572	1	0.773114
BH695_RS13575	-0.336158	8.18275	0.072759	1	0.792148
BH695_RS11105	0.327873	6.66241	0.0727947	1	1.25516
BH695_RS22930	0.464548	4.64379	0.0728162	1	1.37989
BH695_RS21745	-0.327576	7.52786	0.0728175	1	0.796874
BH695_RS20650	0.644066	1.7584	0.0733796	1	1.56273
BH695_RS06955	0.858304	2.88008	0.0740849	1	1.81291
BH695_RS27750	0.346386	5.93141	0.0741059	1	1.27137
BH695_RS24905	0.336586	8.47324	0.0745335	1	1.26277
BH695_RS02060	-0.390826	12.7218	0.0750068	1	0.762693
BH695_RS12185	0.41707	5.04767	0.0752386	1	1.33521
BH695_RS05360	-0.601612	3.49201	0.0758281	1	0.659017
BH695_RS05600	0.490298	4.4518	0.0758486	1	1.40473
BH695_RS01400	-0.396952	7.44774	0.0759377	1	0.759461
BH695_RS28095	0.644305	1.85286	0.0763978	1	1.56299
BH695_RS08585	0.813873	0.631468	0.0764652	1	1.75792
BH695_RS08245	0.730521	1.0634	0.0766821	1	1.65924
BH695_RS20730	-0.373132	9.31938	0.0769909	1	0.772105
BH695_RS15345	0.544059	3.95617	0.0774006	1	1.45807
BH695_RS07585	0.481547	4.87112	0.0776613	1	1.39624
BH695_RS18215	0.485658	6.41344	0.0778561	1	1.40022
BH695_RS04150	0.318125	6.55795	0.0782815	1	1.24671
BH695_RS08275	-0.339755	9.68265	0.0782929	1	0.790175
BH695_RS17495	0.335563	7.61141	0.0783575	1	1.26187
BH695_RS16230	-0.324928	7.10027	0.0785343	1	0.798338
BH695_RS13920	1.15945	-0.626855	0.0785589	1	2.23373
BH695_RS07150	-0.605433	3.30624	0.078793	1	0.657274
BH695_RS22155	-0.585371	3.80365	0.0793624	1	0.666478
BH695_RS11645	-0.423223	8.82962	0.0794987	1	0.745757
BH695_RS21610	0.696689	1.89825	0.0800326	1	1.62078
BH695_RS15230	-0.334972	7.9223	0.0804339	1	0.7928
BH695_RS04015	-0.336363	6.0856	0.0804426	1	0.792035
BH695_RS17675	-0.324338	7.27017	0.0810787	1	0.798665
BH695_RS09630	0.694042	2.12069	0.081797	1	1.61781
BH695_RS08845	0.445393	4.71598	0.0821188	1	1.36168
BH695_RS28105	0.798548	2.00678	0.0821234	1	1.73935
BH695_RS23400	-0.331076	8.68846	0.0822844	1	0.794943
BH695_RS02115	0.681091	2.21054	0.0827884	1	1.60335
BH695_RS00650	0.402593	5.81534	0.0827985	1	1.32188
BH695_RS01825	-0.790872	0.470206	0.0829898	1	0.577995
BH695_RS13175	0.351607	5.75858	0.082994	1	1.27598
BH695_RS08395	-0.341353	8.51534	0.0830193	1	0.789301
BH695_RS07780	0.62355	3.52067	0.0832567	1	1.54066
BH695_RS15410	-0.325676	8.29773	0.0835215	1	0.797924
BH695_RS11340	0.73906	1.75076	0.0835618	1	1.66909
BH695_RS23775	0.636518	2.33319	0.0838536	1	1.55457
BH695_RS12500	-0.332403	9.91953	0.0843069	1	0.794212
BH695_RS19600	-0.333079	9.36981	0.0845367	1	0.79384
BH695_RS23220	0.6511	1.91578	0.0846541	1	1.57036
BH695_RS19650	-0.324784	8.23085	0.0857285	1	0.798418
BH695_RS26540	-0.322035	8.0983	0.0858883	1	0.799941
BH695_RS16245	0.415367	5.80913	0.0860817	1	1.33364
BH695_RS10765	-0.347441	9.92984	0.0860884	1	0.785977
BH695_RS01310	-0.383689	6.42614	0.0863327	1	0.766475
BH695_RS14795	-0.340138	5.92079	0.086736	1	0.789966
BH695_RS16905	1.27357	0.420391	0.0874201	1	2.41758
BH695_RS25080	-0.857694	-0.0047516	0.0875571	1	0.551834
BH695_RS14125	-0.333905	10.1419	0.0875847	1	0.793386
BH695_RS16340	-0.964796	-0.292483	0.0878434	1	0.512351
BH695_RS01250	-0.319514	8.3681	0.0880473	1	0.80134
BH695_RS07795	0.35453	5.57158	0.0883976	1	1.27857
BH695_RS24590	1.02386	0.72507	0.0894082	1	2.03336
BH695_RS27175	-1.14895	-0.650556	0.0901591	1	0.450954
BH695_RS02300	-0.351313	5.89612	0.0905433	1	0.78387
BH695_RS14745	0.31564	8.2884	0.0909172	1	1.24456
BH695_RS07190	0.645635	1.8693	0.0920097	1	1.56443
BH695_RS18350	-0.302833	6.76142	0.0921866	1	0.810659
BH695_RS14365	-0.572848	3.31942	0.0927024	1	0.672288
BH695_RS07000	-1.03136	-0.392789	0.0928484	1	0.489249
BH695_RS04165	0.628275	1.50208	0.0928495	1	1.54572
BH695_RS08870	-0.354883	5.67464	0.0932614	1	0.781933
BH695_RS15625	0.964055	1.82349	0.0934492	1	1.95079
BH695_RS17835	-0.407456	4.89301	0.0936644	1	0.753952
BH695_RS18120	-0.318392	12.9185	0.0942131	1	0.801963
BH695_RS18680	-0.320848	7.39724	0.0942269	1	0.800599
BH695_RS18605	0.577038	3.31816	0.0944033	1	1.49178
BH695_RS03965	0.409515	5.07221	0.0945666	1	1.32824
BH695_RS15575	1.34954	-0.0509998	0.0952514	1	2.54832
BH695_RS24225	0.460494	4.38618	0.0956578	1	1.37601
BH695_RS04810	-0.310655	6.67054	0.0957732	1	0.806276
BH695_RS03630	0.75072	0.51649	0.0958452	1	1.68263
BH695_RS05420	-0.367077	5.45417	0.0960205	1	0.775352
BH695_RS15845	-0.37548	5.54104	0.0963105	1	0.770849
BH695_RS18085	-0.427757	4.92132	0.0963252	1	0.743417
BH695_RS20535	0.924516	0.738811	0.0965616	1	1.89805
BH695_RS27365	0.308317	7.77476	0.0971008	1	1.23826
BH695_RS22855	-0.36253	5.74113	0.0971087	1	0.7778
BH695_RS18950	0.392542	5.15561	0.097189	1	1.3127
BH695_RS28225	0.828725	0.818631	0.0975744	1	1.77611
BH695_RS13410	0.751316	0.516303	0.0976944	1	1.68333
BH695_RS15425	-0.308713	6.84901	0.0980575	1	0.807362
BH695_RS15530	-0.319188	8.21571	0.0985412	1	0.801521
BH695_RS21885	0.333673	6.75906	0.0993473	1	1.26022
BH695_RS01975	0.602586	2.70866	0.0994369	1	1.51844
BH695_RS21595	-0.296653	6.70976	0.0994554	1	0.814139
BH695_RS12705	0.801327	0.129627	0.0996942	1	1.7427
BH695_RS25200	-0.315908	8.88234	0.100279	1	0.803345
BH695_RS10490	0.416599	4.77249	0.100456	1	1.33478
BH695_RS22160	-0.553766	3.81104	0.10051	1	0.68124
BH695_RS10245	0.387443	5.03401	0.101046	1	1.30807
BH695_RS05980	-0.312414	11.8203	0.101574	1	0.805293
BH695_RS23615	-0.624692	1.58827	0.102308	1	0.648558
BH695_RS20200	0.651481	4.08149	0.102772	1	1.57078
BH695_RS16790	-0.298606	7.40759	0.103184	1	0.813037
BH695_RS10255	0.600617	2.01191	0.103226	1	1.51636
BH695_RS18540	-0.319306	8.33732	0.103331	1	0.801455
BH695_RS04610	-0.318818	10.3986	0.103421	1	0.801727
BH695_RS19300	-0.400916	7.67189	0.103494	1	0.757377
BH695_RS17230	-0.5525	7.60214	0.103602	1	0.681838
BH695_RS03185	1.17005	8.80737	0.104717	1	2.25019
BH695_RS09635	0.541078	3.56421	0.105188	1	1.45506
BH695_RS26925	1.02899	-0.328263	0.105431	1	2.0406
BH695_RS20725	-0.31172	8.66619	0.105602	1	0.805681
BH695_RS01940	0.35152	5.32756	0.105668	1	1.2759
BH695_RS03675	0.590543	2.1931	0.105773	1	1.50581
BH695_RS22095	0.457069	4.56941	0.105909	1	1.37275
BH695_RS07485	-0.508693	3.94624	0.105949	1	0.702859
BH695_RS10540	-0.336182	5.64329	0.106562	1	0.792135
BH695_RS18315	-0.383121	6.31692	0.106969	1	0.766777
BH695_RS24145	1.07068	2.49154	0.107308	1	2.10042
BH695_RS16395	0.609916	1.24053	0.107622	1	1.52617
BH695_RS00250	0.291411	6.3923	0.107652	1	1.22384
BH695_RS16105	0.580161	2.56538	0.107752	1	1.49502
BH695_RS08360	-0.426976	4.53535	0.108296	1	0.743819
BH695_RS02575	1.04484	-0.403123	0.108506	1	2.06314
BH695_RS03215	-0.359472	6.49046	0.108749	1	0.77945
BH695_RS15300	0.506264	3.84682	0.108866	1	1.42037
BH695_RS17450	-0.309571	7.82827	0.108907	1	0.806882
BH695_RS23765	0.460844	4.28115	0.109104	1	1.37635
BH695_RS03970	0.676068	2.04187	0.109626	1	1.59778
BH695_RS16225	-0.29602	8.01413	0.110103	1	0.814496
BH695_RS19150	-0.313618	9.61318	0.110941	1	0.804621
BH695_RS16140	-0.566191	2.42236	0.111293	1	0.675398
BH695_RS21785	-0.307625	9.14485	0.111752	1	0.807971
BH695_RS23545	-0.304488	11.2844	0.112202	1	0.809729
BH695_RS00300	0.551107	3.53341	0.112326	1	1.46521
BH695_RS27715	0.712735	1.30293	0.112449	1	1.63891
BH695_RS28540	1.60691	-0.465014	0.112517	1	3.046
BH695_RS01990	1.02879	0.209492	0.11254	1	2.04032
BH695_RS07595	-0.311921	6.65161	0.113	1	0.805568
BH695_RS03240	0.574924	4.2351	0.113511	1	1.4896
BH695_RS21170	0.343149	5.68274	0.11355	1	1.26852
BH695_RS20035	0.552239	3.26546	0.113906	1	1.46636
BH695_RS18270	-0.48843	6.87098	0.114426	1	0.7128
BH695_RS01700	0.709576	0.570686	0.115349	1	1.63532
BH695_RS01145	0.303385	8.21531	0.115599	1	1.23404
BH695_RS18100	0.329459	6.83076	0.116421	1	1.25654
BH695_RS14320	0.424714	4.61432	0.116534	1	1.34231
BH695_RS14010	-0.432933	7.04873	0.116946	1	0.740754
BH695_RS12980	0.404339	4.99813	0.116955	1	1.32348
BH695_RS11900	-0.303943	5.89305	0.117466	1	0.810035
BH695_RS20910	-0.298867	11.0174	0.11789	1	0.81289
BH695_RS26995	-0.287854	6.85727	0.117934	1	0.819119
BH695_RS20280	-0.314668	5.72817	0.117958	1	0.804036
BH695_RS21430	-0.327995	5.69527	0.11809	1	0.796643
BH695_RS08220	-0.3047	7.70992	0.118208	1	0.809611
BH695_RS27295	0.928565	0.308215	0.119205	1	1.90338
BH695_RS20625	0.606639	1.21609	0.119214	1	1.52271
BH695_RS24370	-0.299798	9.54054	0.119226	1	0.812366
BH695_RS07855	0.640368	0.866695	0.119249	1	1.55873
BH695_RS07580	0.5299	3.43752	0.120066	1	1.44383
BH695_RS22320	0.660203	0.9086	0.120212	1	1.5803
BH695_RS09335	0.424562	4.79631	0.120272	1	1.34216
BH695_RS24130	-0.296947	9.05166	0.120807	1	0.813973
BH695_RS18035	-0.298446	9.21845	0.120985	1	0.813128
BH695_RS22310	0.596487	2.46245	0.121281	1	1.51203
BH695_RS05820	0.520207	3.48365	0.121903	1	1.43416
BH695_RS06985	0.454666	4.12028	0.122025	1	1.37047
BH695_RS08800	-0.293595	8.66227	0.122106	1	0.815867
BH695_RS15110	0.31071	6.15527	0.122175	1	1.24032
BH695_RS21795	-0.288971	8.35396	0.122381	1	0.818486
BH695_RS28080	0.625868	1.38049	0.122863	1	1.54314
BH695_RS16255	0.547046	3.74953	0.122882	1	1.46109
BH695_RS11155	-0.315003	7.34821	0.123153	1	0.803849
BH695_RS22870	-0.408964	5.83183	0.123264	1	0.753164
BH695_RS07985	-0.345059	5.26899	0.123359	1	0.787276
BH695_RS26955	-1.09343	-0.683581	0.123428	1	0.468645
BH695_RS04255	0.589384	2.22605	0.123564	1	1.5046
BH695_RS20630	0.877789	0.593816	0.123888	1	1.83756
BH695_RS22175	-0.423106	4.67562	0.124133	1	0.745817
BH695_RS24325	-0.322601	7.17617	0.124142	1	0.799627
BH695_RS11695	0.567851	3.83991	0.1244	1	1.48231
BH695_RS02135	0.772855	0.753693	0.124484	1	1.70865
BH695_RS12510	-0.295743	9.65965	0.124591	1	0.814653
BH695_RS06810	-0.302334	10.4817	0.124669	1	0.810939
BH695_RS01170	-0.338102	5.35427	0.124707	1	0.791082
BH695_RS13950	-0.280975	7.38414	0.12474	1	0.823034
BH695_RS22315	0.576624	2.432	0.124954	1	1.49136
BH695_RS24750	-0.309173	5.69139	0.125401	1	0.807104
BH695_RS18445	-0.297279	6.95113	0.125433	1	0.813786
BH695_RS04530	-0.316716	7.36673	0.125595	1	0.802896
BH695_RS00050	-0.331272	8.92024	0.127078	1	0.794835
BH695_RS06735	0.399709	4.8958	0.127412	1	1.31924
BH695_RS08230	-0.295371	7.6623	0.127494	1	0.814863
BH695_RS03940	-0.338864	9.10453	0.127675	1	0.790664
BH695_RS14105	-0.292805	11.3665	0.127855	1	0.816313
BH695_RS12560	0.599021	2.35257	0.12844	1	1.51469
BH695_RS15020	0.343486	6.27004	0.128999	1	1.26882
BH695_RS09605	0.77202	0.359407	0.129687	1	1.70766
BH695_RS00065	-0.295549	9.33348	0.129888	1	0.814762
BH695_RS07120	-0.332909	5.26457	0.130763	1	0.793934
BH695_RS24935	-0.4223	4.58696	0.130944	1	0.746234
BH695_RS22510	-0.558747	1.87981	0.131313	1	0.678891
BH695_RS04480	0.289614	9.90551	0.131338	1	1.22231
BH695_RS17590	-0.291135	6.07121	0.131575	1	0.817259
BH695_RS21860	0.394146	4.94851	0.131703	1	1.31416
BH695_RS18575	0.608536	2.34964	0.131975	1	1.52471
BH695_RS15490	-0.295638	7.80638	0.132197	1	0.814712
BH695_RS25135	0.539737	3.41945	0.133003	1	1.45371
BH695_RS18190	-0.585717	2.75134	0.133162	1	0.666318
BH695_RS20770	0.470423	3.82203	0.13332	1	1.38552
BH695_RS01650	0.582659	3.18027	0.133353	1	1.49761
BH695_RS18925	-0.497215	4.54905	0.133492	1	0.708473
BH695_RS22550	0.934134	0.664935	0.133648	1	1.91074
BH695_RS24005	-0.28458	8.39342	0.134144	1	0.820981
BH695_RS19665	0.293643	5.83301	0.134416	1	1.22573
BH695_RS14815	-0.276949	7.81523	0.134576	1	0.825335
BH695_RS15195	-0.288029	9.34691	0.134684	1	0.81902
BH695_RS23435	-0.281415	8.54259	0.134928	1	0.822784
BH695_RS21220	-0.439505	4.75934	0.136271	1	0.737388
BH695_RS09540	-0.285372	10.3145	0.136913	1	0.82053
BH695_RS13605	0.538747	2.55015	0.136924	1	1.45271
BH695_RS00330	-0.545239	3.15901	0.137186	1	0.685278
BH695_RS05710	-0.269323	7.26802	0.137425	1	0.829709
BH695_RS17320	-0.385668	5.35266	0.137751	1	0.765424
BH695_RS04845	0.400384	4.47087	0.138272	1	1.31986
BH695_RS18580	0.524977	3.08088	0.138769	1	1.43891
BH695_RS09020	-0.287586	5.90047	0.1388	1	0.819271
BH695_RS12395	-0.266302	6.54422	0.138858	1	0.831448
BH695_RS07080	-0.269297	6.50827	0.139476	1	0.829724
BH695_RS22725	0.291677	6.60902	0.139813	1	1.22406
BH695_RS03740	0.883655	-0.187274	0.139991	1	1.84504
BH695_RS07760	-0.416134	4.80423	0.140142	1	0.74943
BH695_RS18320	-0.517295	5.67894	0.140191	1	0.698681
BH695_RS05550	0.279659	8.69422	0.140246	1	1.21391
BH695_RS06265	0.397995	5.54727	0.14094	1	1.31768
BH695_RS04940	0.527086	2.79755	0.141546	1	1.44102
BH695_RS13430	0.531308	1.80152	0.141593	1	1.44524
BH695_RS15775	0.352677	5.09723	0.141987	1	1.27693
BH695_RS21325	-0.271473	6.93082	0.1425	1	0.828473
BH695_RS12470	0.284745	5.996	0.142848	1	1.21819
BH695_RS08075	0.39712	4.50673	0.142904	1	1.31688
BH695_RS17515	0.276189	8.27069	0.143694	1	1.21099
BH695_RS16300	-0.284192	11.7398	0.143696	1	0.821201
BH695_RS05975	0.524383	2.30925	0.143909	1	1.43832
BH695_RS05810	0.270662	8.01727	0.144407	1	1.20636
BH695_RS20515	0.545448	1.83984	0.14451	1	1.45947
BH695_RS08605	0.316159	5.33908	0.144586	1	1.24501
BH695_RS10900	0.547742	1.31477	0.144703	1	1.4618
BH695_RS05380	-0.279706	8.89336	0.144764	1	0.823759
BH695_RS16235	-0.267334	7.5059	0.145073	1	0.830853
BH695_RS12515	-0.288068	6.06084	0.145409	1	0.818998
BH695_RS00675	0.52105	2.7636	0.145621	1	1.435
BH695_RS01615	0.477755	3.80752	0.146074	1	1.39257
BH695_RS24555	0.273654	6.17854	0.146076	1	1.20887
BH695_RS17625	-0.268667	7.91764	0.146172	1	0.830086
BH695_RS23120	-0.333066	5.12105	0.146284	1	0.793848
BH695_RS13355	0.409336	5.09904	0.146584	1	1.32807
BH695_RS07830	-0.287633	6.01571	0.146738	1	0.819245
BH695_RS13550	-0.27837	8.77542	0.146801	1	0.824522
BH695_RS07610	-0.293793	7.61658	0.146842	1	0.815754
BH695_RS19875	1.10511	-0.28131	0.146873	1	2.15115
BH695_RS09600	0.469146	4.32281	0.147032	1	1.38429
BH695_RS21830	-0.261048	6.78486	0.14706	1	0.834481
BH695_RS04430	0.415431	4.2042	0.147955	1	1.3337
BH695_RS16385	-0.576351	2.24746	0.14835	1	0.670658
BH695_RS00380	-0.523194	3.70461	0.148889	1	0.69583
BH695_RS18495	-0.299008	7.31392	0.149205	1	0.812811
BH695_RS08310	-0.310584	5.43005	0.149251	1	0.806315
BH695_RS03990	0.473477	4.6879	0.149268	1	1.38845
BH695_RS06495	0.453933	7.18553	0.149604	1	1.36977
BH695_RS04295	-0.279632	10.5834	0.149953	1	0.823801
BH695_RS02830	-0.262808	7.53804	0.149954	1	0.833464
BH695_RS03260	0.523029	1.65516	0.150102	1	1.43697
BH695_RS01470	0.273141	8.08569	0.150395	1	1.20844
BH695_RS02785	0.268365	6.18553	0.150559	1	1.20444
BH695_RS12730	0.509996	3.12692	0.150789	1	1.42405
BH695_RS18110	-0.285449	9.15931	0.151042	1	0.820486
BH695_RS22985	-0.343827	5.08348	0.151153	1	0.787949
BH695_RS12140	-0.282257	5.88027	0.151503	1	0.822304
BH695_RS02925	-0.354544	4.98926	0.152333	1	0.782117
BH695_RS12440	-0.267211	7.96345	0.152592	1	0.830925
BH695_RS03210	-0.3559	6.24212	0.153141	1	0.781382
BH695_RS17350	-0.315259	5.41342	0.15324	1	0.803707
BH695_RS05135	0.410439	4.21518	0.153378	1	1.32909
BH695_RS10340	0.545833	3.17214	0.15369	1	1.45986
BH695_RS15330	-0.296668	9.98099	0.154284	1	0.81413
BH695_RS03295	0.473907	3.6926	0.154392	1	1.38887
BH695_RS10605	0.447318	4.08592	0.154566	1	1.3635
BH695_RS08785	0.480321	6.14525	0.154587	1	1.39505
BH695_RS17660	-0.267919	6.25356	0.154658	1	0.830517
BH695_RS20345	-0.289291	8.78829	0.154955	1	0.818304
BH695_RS11735	-0.259205	7.46979	0.155057	1	0.835548
BH695_RS04365	0.857857	0.617701	0.15555	1	1.81234
BH695_RS21790	-0.272531	11.0996	0.156161	1	0.827866
BH695_RS11605	0.367346	4.63251	0.156548	1	1.28998
BH695_RS08475	-0.309801	5.38217	0.157074	1	0.806753
BH695_RS17940	0.665687	0.251448	0.157093	1	1.58632
BH695_RS11410	0.383848	4.62041	0.157102	1	1.30482
BH695_RS09210	0.502637	2.91888	0.157253	1	1.4168
BH695_RS10760	-0.271387	7.95684	0.157342	1	0.828523
BH695_RS12835	-0.274282	6.63508	0.157606	1	0.826862
BH695_RS03810	0.669743	1.02782	0.158576	1	1.59079
BH695_RS05510	-0.294205	5.66738	0.158749	1	0.815521
BH695_RS14005	-0.323478	7.44392	0.158762	1	0.799141
BH695_RS16495	-0.261989	7.31457	0.158793	1	0.833937
BH695_RS23275	-0.333981	6.32948	0.158913	1	0.793344
BH695_RS22355	-0.33034	5.2401	0.158949	1	0.795349
BH695_RS19280	-0.277993	8.06814	0.159098	1	0.824738
BH695_RS01630	0.284149	5.8669	0.159517	1	1.21769
BH695_RS24010	0.356243	5.08894	0.15969	1	1.28009
BH695_RS17130	0.412917	4.28999	0.159944	1	1.33137
BH695_RS14780	0.719093	0.233573	0.159983	1	1.64615
BH695_RS21940	0.663926	0.968415	0.160174	1	1.58439
BH695_RS24480	0.288708	8.38106	0.160395	1	1.22155
BH695_RS02230	0.265738	6.26503	0.160454	1	1.20225
BH695_RS14130	-0.297561	10.9431	0.160466	1	0.813627
BH695_RS10405	-0.294271	8.44268	0.160754	1	0.815484
BH695_RS11365	0.598677	2.11482	0.161421	1	1.51433
BH695_RS27275	-0.526814	1.96891	0.161815	1	0.694086
BH695_RS11200	-0.269096	9.23968	0.162004	1	0.829839
BH695_RS01185	-0.287773	6.21739	0.162025	1	0.819166
BH695_RS12060	0.50513	4.73551	0.16206	1	1.41925
BH695_RS25015	-0.254218	6.90484	0.16291	1	0.838442
BH695_RS13625	-0.360165	9.83007	0.163036	1	0.779075
BH695_RS07480	-0.370392	4.69855	0.163095	1	0.773573
BH695_RS07975	0.417934	4.20352	0.163603	1	1.33601
BH695_RS10840	-0.330297	10.5119	0.16364	1	0.795373
BH695_RS07770	0.70785	4.94661	0.16364	1	1.63337
BH695_RS13350	0.518303	3.02776	0.163701	1	1.43227
BH695_RS00535	0.268481	5.99112	0.163861	1	1.20454
BH695_RS09555	0.520628	2.7639	0.164252	1	1.43458
BH695_RS27390	0.267615	10.0878	0.164418	1	1.20382
BH695_RS18020	0.691531	0.864771	0.164697	1	1.615
BH695_RS18070	-0.372594	4.48796	0.165103	1	0.772392
BH695_RS11675	0.471199	5.96227	0.165664	1	1.38626
BH695_RS13570	-0.264685	9.00084	0.165791	1	0.83238
BH695_RS04965	0.47277	3.49763	0.165884	1	1.38777
BH695_RS12165	-0.270605	9.38003	0.166255	1	0.828972
BH695_RS17475	-0.25665	6.32472	0.166758	1	0.837029
BH695_RS06650	0.595308	0.899913	0.167521	1	1.51079
BH695_RS09700	-0.288924	7.65205	0.167956	1	0.818512
BH695_RS17065	0.646365	3.66827	0.168607	1	1.56522
BH695_RS14605	0.249904	6.61533	0.168661	1	1.18913
BH695_RS19715	0.253719	6.29873	0.168717	1	1.19228
BH695_RS04190	-0.272983	10.8285	0.169124	1	0.827607
BH695_RS02880	0.271914	5.83099	0.169493	1	1.20741
BH695_RS00470	0.504553	3.04472	0.169533	1	1.41868
BH695_RS14970	-0.381098	4.34091	0.169536	1	0.767853
BH695_RS18280	-0.26215	6.34831	0.170083	1	0.833844
BH695_RS09575	-0.26839	11.904	0.170126	1	0.830246
BH695_RS07845	0.904279	0.527934	0.170218	1	1.87161
BH695_RS02975	-0.27755	7.47894	0.170289	1	0.824991
BH695_RS16415	-0.69527	1.26076	0.170707	1	0.617594
BH695_RS09290	-0.278777	6.29822	0.170792	1	0.824289
BH695_RS06645	1.07259	0.39542	0.170848	1	2.1032
BH695_RS16130	0.368736	4.49022	0.170865	1	1.29122
BH695_RS02680	0.772904	0.359622	0.171602	1	1.70871
BH695_RS06225	-0.281792	5.71378	0.171606	1	0.822568
BH695_RS07815	0.390652	4.23028	0.17169	1	1.31099
BH695_RS07035	0.352605	4.81997	0.171726	1	1.27686
BH695_RS06880	-0.578724	2.09668	0.172176	1	0.669556
BH695_RS20475	-0.269123	5.8077	0.172515	1	0.829824
BH695_RS13645	-0.334218	5.61553	0.172702	1	0.793214
BH695_RS07050	-0.252857	7.37513	0.173194	1	0.839233
BH695_RS19080	0.27761	8.18738	0.17343	1	1.21219
BH695_RS21215	0.267394	5.82959	0.173492	1	1.20363
BH695_RS23145	-0.303352	6.15953	0.173614	1	0.810368
BH695_RS10990	0.497627	2.29445	0.173761	1	1.41189
BH695_RS22130	-0.259926	10.9607	0.173833	1	0.835131
BH695_RS07700	0.444656	4.92392	0.173875	1	1.36099
BH695_RS10715	0.550006	3.68155	0.174091	1	1.46409
BH695_RS11470	-0.277688	7.20246	0.174659	1	0.824912
BH695_RS08180	-0.521685	2.0438	0.1748	1	0.696558
BH695_RS14345	0.474625	3.44253	0.175349	1	1.38956
BH695_RS22240	0.80486	1.61098	0.175881	1	1.74698
BH695_RS15545	0.491532	2.7619	0.175972	1	1.40594
BH695_RS24160	0.486567	3.49123	0.175975	1	1.40111
BH695_RS12405	0.262236	5.98701	0.175984	1	1.19934
BH695_RS01410	0.30989	6.15392	0.176153	1	1.23961
BH695_RS13900	-0.246976	6.39985	0.176706	1	0.842661
BH695_RS05480	-0.243301	7.10906	0.177427	1	0.84481
BH695_RS14045	0.542348	3.17944	0.177727	1	1.45634
BH695_RS19230	0.701487	1.31929	0.177849	1	1.62618
BH695_RS08050	0.645592	1.92523	0.179047	1	1.56438
BH695_RS01405	-0.251702	8.05484	0.179087	1	0.839905
BH695_RS25205	-0.278873	8.83794	0.179286	1	0.824235
BH695_RS08265	-0.286694	7.50459	0.179429	1	0.819778
BH695_RS15480	0.681806	0.114222	0.179523	1	1.60415
BH695_RS17680	-0.349693	5.51731	0.18	1	0.784751
BH695_RS10070	-0.262285	6.64849	0.180785	1	0.833767
BH695_RS21145	-0.261308	9.69592	0.181368	1	0.834331
BH695_RS00055	-0.301721	10.4737	0.181834	1	0.811284
BH695_RS23970	0.303457	6.15772	0.182093	1	1.2341
BH695_RS05175	0.401576	4.01495	0.182344	1	1.32095
BH695_RS02440	-0.731853	0.0716703	0.182991	1	0.60213
BH695_RS08095	0.453657	3.85585	0.183158	1	1.36951
BH695_RS07310	0.473732	2.92223	0.18365	1	1.3887
BH695_RS05830	-0.456499	4.27518	0.184017	1	0.728752
BH695_RS22795	-0.269848	12.1192	0.184286	1	0.829407
BH695_RS23870	-0.241	7.25712	0.184334	1	0.846158
BH695_RS05090	0.451359	3.54208	0.184807	1	1.36733
BH695_RS18065	-0.318629	4.98243	0.185015	1	0.801832
BH695_RS19055	0.377936	4.70895	0.185035	1	1.29948
BH695_RS09355	-0.266413	6.06805	0.185856	1	0.831384
BH695_RS11625	0.316896	4.96258	0.18598	1	1.24565
BH695_RS13200	1.0372	-0.596193	0.186642	1	2.05225
BH695_RS13715	0.388138	4.23699	0.187052	1	1.3087
BH695_RS10180	-0.24858	8.60731	0.187714	1	0.841724
BH695_RS05340	-0.315973	5.574	0.187755	1	0.803309
BH695_RS16070	0.493269	1.93568	0.188183	1	1.40763
BH695_RS00170	-0.358683	5.49389	0.188659	1	0.779876
BH695_RS00915	-0.33171	8.35328	0.189043	1	0.794594
BH695_RS18450	-0.2423	7.14725	0.189335	1	0.845397
BH695_RS16505	-0.23957	6.41987	0.189422	1	0.846998
BH695_RS00610	0.309868	6.95133	0.189533	1	1.23959
BH695_RS27360	0.5911	3.55864	0.189717	1	1.50639
BH695_RS11565	0.267649	9.59507	0.189722	1	1.20384
BH695_RS24405	0.317651	4.9159	0.189978	1	1.2463
BH695_RS20635	0.650864	0.376626	0.190344	1	1.57011
BH695_RS10785	0.250679	6.19746	0.190998	1	1.18977
BH695_RS17760	0.434718	4.04546	0.191592	1	1.35165
BH695_RS20490	-0.478851	2.21071	0.191815	1	0.717549
BH695_RS19195	0.261784	5.80248	0.191911	1	1.19896
BH695_RS00210	0.499645	1.8838	0.192406	1	1.41387
BH695_RS20305	0.372861	4.9365	0.193231	1	1.29492
BH695_RS05555	-0.267436	5.69346	0.193329	1	0.830795
BH695_RS00895	-0.251081	6.19671	0.193588	1	0.840266
BH695_RS02640	-0.242286	7.10862	0.194128	1	0.845405
BH695_RS07265	-0.249579	9.40036	0.194704	1	0.841142
BH695_RS03760	-0.243311	7.63928	0.194936	1	0.844804
BH695_RS09005	0.26529	5.62027	0.19523	1	1.20188
BH695_RS19425	0.319671	4.83186	0.195239	1	1.24805
BH695_RS25190	-0.312701	8.37634	0.19619	1	0.805133
BH695_RS07970	-0.673079	1.22879	0.197441	1	0.627167
BH695_RS09425	-0.232372	6.59174	0.197929	1	0.851234
BH695_RS06470	-0.252167	8.49603	0.197985	1	0.839634
BH695_RS02500	0.486518	2.55488	0.198192	1	1.40106
BH695_RS14215	0.245043	6.1188	0.198277	1	1.18513
BH695_RS19000	-0.600279	3.4631	0.198287	1	0.659626
BH695_RS12740	0.478368	2.54209	0.198446	1	1.39317
BH695_RS03690	-0.239715	7.99853	0.198669	1	0.846913
BH695_RS18130	-0.247914	7.72695	0.19963	1	0.842113
BH695_RS09830	-0.247776	12.8915	0.199733	1	0.842194
BH695_RS16285	-0.232772	6.41377	0.199885	1	0.850998
BH695_RS06625	0.38772	4.08485	0.201142	1	1.30832
BH695_RS20970	0.540489	3.39064	0.20182	1	1.45447
BH695_RS13110	0.502851	3.79201	0.20189	1	1.41701
BH695_RS25185	-0.252242	10.5368	0.201979	1	0.839591
BH695_RS02130	0.556581	1.86009	0.202087	1	1.47078
BH695_RS10630	0.308524	4.91561	0.202231	1	1.23844
BH695_RS00045	-0.24495	11.2285	0.202255	1	0.843845
BH695_RS21840	0.458289	3.42954	0.202386	1	1.37391
BH695_RS05900	0.258009	5.76277	0.20258	1	1.19583
BH695_RS21035	-0.596622	0.681421	0.202792	1	0.661301
BH695_RS04155	-0.268729	8.77782	0.203825	1	0.830051
BH695_RS18890	-0.342443	4.75376	0.203863	1	0.788704
BH695_RS18670	0.334068	7.71974	0.203896	1	1.26056
BH695_RS26385	0.500986	1.48591	0.204473	1	1.41518
BH695_RS15175	-0.248498	7.06864	0.204753	1	0.841773
BH695_RS24180	0.45529	2.95852	0.204983	1	1.37106
BH695_RS15085	0.533237	1.98395	0.205104	1	1.44717
BH695_RS00245	0.370963	4.16816	0.205152	1	1.29322
BH695_RS13460	0.74613	1.04243	0.205371	1	1.67729
BH695_RS02355	-0.265919	7.44489	0.205634	1	0.831669
BH695_RS23750	-0.304803	6.64833	0.205775	1	0.809553
BH695_RS08320	-0.246407	5.9241	0.205777	1	0.842993
BH695_RS08280	-0.248194	7.667	0.206045	1	0.84195
BH695_RS04465	0.349931	4.5659	0.206147	1	1.2745
BH695_RS14530	0.428159	3.69646	0.206197	1	1.34552
BH695_RS06050	0.244951	5.94559	0.206491	1	1.18505
BH695_RS11035	0.688242	0.166982	0.206557	1	1.61132
BH695_RS19200	-0.453595	2.81168	0.206802	1	0.730221
BH695_RS08775	-0.238024	8.60272	0.206938	1	0.847906
BH695_RS03730	0.46545	2.16692	0.206988	1	1.38075
BH695_RS10515	-0.239372	7.25586	0.207065	1	0.847114
BH695_RS17425	0.446381	4.50456	0.207249	1	1.36262
BH695_RS04735	0.61604	0.267963	0.207339	1	1.53266
BH695_RS21615	0.38883	4.43399	0.207684	1	1.30933
BH695_RS14505	0.229954	6.65554	0.207856	1	1.1728
BH695_RS05655	0.425607	4.28502	0.20823	1	1.34314
BH695_RS17360	-0.243557	5.95141	0.208348	1	0.84466
BH695_RS23420	0.260036	6.2518	0.208515	1	1.19751
BH695_RS04785	0.733032	1.19446	0.208631	1	1.66213
BH695_RS08995	0.238805	6.4411	0.208635	1	1.18001
BH695_RS06850	-0.243758	14.8822	0.208776	1	0.844543
BH695_RS03325	0.289609	5.1224	0.208917	1	1.22231
BH695_RS25355	0.52034	1.42027	0.209076	1	1.43429
BH695_RS05185	0.262233	5.55811	0.209384	1	1.19933
BH695_RS14135	-0.303315	9.96037	0.209751	1	0.810388
BH695_RS06945	0.453589	2.91766	0.210411	1	1.36944
BH695_RS20555	-0.306453	8.63865	0.210644	1	0.808628
BH695_RS06835	-0.500869	3.68119	0.211297	1	0.706681
BH695_RS16560	0.418242	3.58297	0.211675	1	1.3363
BH695_RS07800	0.376894	4.54935	0.212276	1	1.29854
BH695_RS07060	-0.432102	9.34959	0.212368	1	0.741181
BH695_RS24610	-0.272488	5.74059	0.212412	1	0.827891
BH695_RS17155	-0.370924	11.7057	0.212604	1	0.773287
BH695_RS15725	-0.226961	7.07734	0.212647	1	0.854433
BH695_RS24660	0.263265	5.49736	0.212864	1	1.20019
BH695_RS17815	-0.252681	8.50045	0.212876	1	0.839335
BH695_RS08935	-0.296067	12.3337	0.212931	1	0.81447
BH695_RS15730	-0.391348	4.0603	0.2133	1	0.762417
BH695_RS19335	-0.225248	6.89901	0.214061	1	0.855448
BH695_RS17955	-0.563329	1.30044	0.214113	1	0.676739
BH695_RS08660	0.259658	5.61514	0.214125	1	1.19719
BH695_RS06020	-0.244534	6.74672	0.214707	1	0.844089
BH695_RS17120	-0.400692	4.08331	0.214828	1	0.757495
BH695_RS07810	0.374977	4.32388	0.214892	1	1.29682
BH695_RS04500	-0.441996	3.11526	0.215164	1	0.736116
BH695_RS01490	-0.237757	10.524	0.215206	1	0.848063
BH695_RS23445	0.360235	4.16772	0.215616	1	1.28364
BH695_RS03640	0.424926	3.41909	0.215901	1	1.3425
BH695_RS10385	0.417503	3.4926	0.21597	1	1.33561
BH695_RS06275	-0.233216	7.97545	0.216159	1	0.850736
BH695_RS06885	0.258283	6.19117	0.216406	1	1.19605
BH695_RS08780	-1.22651	3.95021	0.216413	1	0.427351
BH695_RS06055	0.44429	2.33516	0.216961	1	1.36064
BH695_RS00420	-0.28769	5.13604	0.217827	1	0.819213
BH695_RS16845	-0.301319	5.1982	0.218214	1	0.81151
BH695_RS06600	0.517592	0.912255	0.218416	1	1.43156
BH695_RS20990	-0.236154	6.6917	0.218699	1	0.849006
BH695_RS11150	-0.237362	7.23779	0.218845	1	0.848295
BH695_RS11465	0.432903	3.47407	0.21909	1	1.34995
BH695_RS03440	0.491609	1.07855	0.219232	1	1.40601
BH695_RS11265	-0.226605	6.97853	0.219866	1	0.854644
BH695_RS23865	-0.673102	0.437828	0.220384	1	0.627157
BH695_RS13710	0.392786	3.88579	0.221006	1	1.31293
BH695_RS06750	-0.236738	5.91897	0.221117	1	0.848662
BH695_RS19460	-0.313033	5.2554	0.221241	1	0.804948
BH695_RS14715	-0.404889	3.80377	0.221315	1	0.755294
BH695_RS08035	-0.281305	6.83521	0.221675	1	0.822846
BH695_RS07395	0.767349	-0.562547	0.221768	1	1.70214
BH695_RS17160	0.345376	4.43044	0.221771	1	1.27048
BH695_RS19145	-0.269364	10.1438	0.222056	1	0.829685
BH695_RS00635	0.365569	4.29981	0.222097	1	1.28839
BH695_RS00665	0.432823	2.15914	0.222696	1	1.34987
BH695_RS17430	0.345834	4.86414	0.222804	1	1.27089
BH695_RS12520	-0.302856	6.77354	0.22291	1	0.810646
BH695_RS27225	0.524184	0.770517	0.223172	1	1.43812
BH695_RS22860	-0.239732	5.82177	0.223219	1	0.846903
BH695_RS21540	-0.290574	4.96448	0.223295	1	0.817577
BH695_RS07790	0.441128	3.51113	0.223385	1	1.35767
BH695_RS06150	0.458501	1.38577	0.223906	1	1.37411
BH695_RS00515	-0.232148	11.0741	0.224297	1	0.851366
BH695_RS05220	-0.220164	6.45301	0.224585	1	0.858468
BH695_RS12700	0.59422	0.300792	0.225517	1	1.50966
BH695_RS26865	0.457125	2.06857	0.226364	1	1.3728
BH695_RS00655	-0.27713	5.47927	0.22652	1	0.825231
BH695_RS07010	0.43236	1.83204	0.227252	1	1.34944
BH695_RS07500	-0.21775	6.77051	0.227544	1	0.859906
BH695_RS06770	-0.35728	4.28112	0.227573	1	0.780635
BH695_RS20425	-0.248171	9.0197	0.227658	1	0.841963
BH695_RS22710	-0.479665	0.969753	0.227881	1	0.717144
BH695_RS24560	-0.220518	6.59117	0.228241	1	0.858257
BH695_RS16725	-0.245808	7.05997	0.228507	1	0.843343
BH695_RS22995	-0.56496	0.80028	0.228535	1	0.675974
BH695_RS01125	0.336862	4.56469	0.228739	1	1.26301
BH695_RS22030	-0.22834	6.11651	0.228765	1	0.853616
BH695_RS06915	-0.2644	6.61208	0.228862	1	0.832545
BH695_RS10530	0.551348	1.72161	0.228942	1	1.46545
BH695_RS12010	0.96414	-0.212857	0.229475	1	1.9509
BH695_RS07520	0.497525	1.40677	0.229501	1	1.41179
BH695_RS10890	1.07494	0.497723	0.230422	1	2.10664
BH695_RS10805	-0.250603	5.51606	0.231025	1	0.840545
BH695_RS20750	0.552776	1.88857	0.231144	1	1.46691
BH695_RS04420	-0.221077	6.9284	0.23121	1	0.857925
BH695_RS22150	0.305433	5.26453	0.231693	1	1.23579
BH695_RS17615	-0.228061	11.3557	0.232236	1	0.853781
BH695_RS18645	0.46091	2.85921	0.232249	1	1.37641
BH695_RS16465	0.359743	4.07246	0.232449	1	1.2832
BH695_RS25180	-0.248612	9.33183	0.232855	1	0.841706
BH695_RS19790	0.304253	5.43581	0.232906	1	1.23478
BH695_RS16205	-0.411834	4.37397	0.23299	1	0.751667
BH695_RS27545	0.588243	0.0608491	0.233205	1	1.50341
BH695_RS16295	-0.252176	11.1629	0.233463	1	0.839629
BH695_RS19420	0.703793	2.49591	0.233801	1	1.62878
BH695_RS01565	0.427838	2.8688	0.233957	1	1.34522
BH695_RS24400	0.393169	3.67675	0.234549	1	1.31328
BH695_RS10005	0.440784	1.76487	0.234585	1	1.35734
BH695_RS06360	-0.425112	2.67963	0.234804	1	0.744781
BH695_RS00805	-0.350667	5.37145	0.235109	1	0.784221
BH695_RS15665	0.928132	0.537465	0.235533	1	1.90281
BH695_RS27740	0.228269	10.5461	0.235897	1	1.17143
BH695_RS10590	0.549996	2.4372	0.235994	1	1.46408
BH695_RS24035	0.482407	0.891801	0.236046	1	1.39707
BH695_RS28190	0.610185	1.94639	0.236086	1	1.52645
BH695_RS00120	-0.213574	6.63554	0.236557	1	0.862398
BH695_RS12655	0.221435	7.24024	0.236637	1	1.16589
BH695_RS14665	0.426926	2.60636	0.237387	1	1.34437
BH695_RS24665	0.318219	4.63793	0.237527	1	1.24679
BH695_RS07735	0.262539	6.39191	0.237622	1	1.19959
BH695_RS24125	-0.229957	6.20538	0.237743	1	0.85266
BH695_RS09870	0.454469	2.37995	0.237951	1	1.37028
BH695_RS03030	0.376441	3.78604	0.238083	1	1.29814
BH695_RS22975	-0.236212	6.07745	0.238084	1	0.848971
BH695_RS18355	-0.233925	7.55579	0.238088	1	0.850318
BH695_RS03155	0.695882	-0.162232	0.238116	1	1.61987
BH695_RS13845	0.556068	2.44065	0.238193	1	1.47026
BH695_RS09800	0.225781	7.79029	0.238245	1	1.16941
BH695_RS01995	0.594747	0.300493	0.238373	1	1.51021
BH695_RS28185	0.588106	0.572908	0.238664	1	1.50327
BH695_RS18295	-0.49968	5.39242	0.238692	1	0.707263
BH695_RS23185	0.404052	3.48078	0.239006	1	1.32322
BH695_RS01750	-0.225599	10.2864	0.239037	1	0.85524
BH695_RS13310	-0.22887	5.8961	0.23907	1	0.853303
BH695_RS03175	1.27973	0.999757	0.239355	1	2.42794
BH695_RS08190	-0.420069	2.92258	0.239956	1	0.747389
BH695_RS24595	0.385257	3.65733	0.240479	1	1.30609
BH695_RS15355	-0.249374	8.62767	0.240909	1	0.841261
BH695_RS23210	0.60636	3.28982	0.241393	1	1.52241
BH695_RS01695	0.428235	2.98213	0.241458	1	1.34559
BH695_RS21080	0.494763	2.64588	0.241619	1	1.40909
BH695_RS16735	0.404521	3.42213	0.241705	1	1.32365
BH695_RS22625	0.533648	1.55974	0.241796	1	1.44759
BH695_RS01610	0.388882	3.78338	0.241807	1	1.30938
BH695_RS27100	0.560387	0.663721	0.242051	1	1.47466
BH695_RS07745	0.311579	5.31417	0.242084	1	1.24107
BH695_RS15350	-0.347556	4.42207	0.24228	1	0.785915
BH695_RS04815	-0.280953	7.19262	0.242496	1	0.823047
BH695_RS00670	0.420464	2.18557	0.242725	1	1.33836
BH695_RS27595	-0.323841	4.33569	0.242815	1	0.79894
BH695_RS04195	-0.231763	10.4678	0.242942	1	0.851594
BH695_RS11360	-0.632793	-0.0303692	0.243048	1	0.644927
BH695_RS19645	-0.288011	11.8054	0.243087	1	0.81903
BH695_RS27665	0.68047	0.433319	0.243287	1	1.60266
BH695_RS22840	0.427075	3.29416	0.243572	1	1.34451
BH695_RS04510	-0.439187	3.1384	0.243806	1	0.73755
BH695_RS04170	0.482352	4.07254	0.243982	1	1.39702
BH695_RS21070	0.349043	4.05167	0.24405	1	1.27372
BH695_RS15485	-0.332393	6.78982	0.244319	1	0.794218
BH695_RS00710	0.47621	1.06949	0.244594	1	1.39108
BH695_RS15805	0.252983	5.41092	0.244983	1	1.19167
BH695_RS07890	0.442146	1.90618	0.245572	1	1.35862
BH695_RS20895	0.277583	5.36398	0.245998	1	1.21216
BH695_RS24205	0.220953	8.78899	0.246007	1	1.1655
BH695_RS22755	-0.253183	7.57132	0.246519	1	0.839043
BH695_RS10225	-0.289339	9.67052	0.246687	1	0.818277
BH695_RS27590	0.787272	1.15311	0.246827	1	1.72581
BH695_RS00920	-0.23145	8.56817	0.24756	1	0.851779
BH695_RS28060	0.670489	-0.0578084	0.248076	1	1.59161
BH695_RS18625	-0.542517	1.89462	0.248347	1	0.686572
BH695_RS14460	0.386549	3.66213	0.248495	1	1.30726
BH695_RS21855	0.284859	4.83454	0.248531	1	1.21829
BH695_RS00460	0.410962	3.07536	0.248566	1	1.32957
BH695_RS22745	-0.252433	5.37905	0.248704	1	0.839479
BH695_RS16280	-0.244099	11.3185	0.24878	1	0.844343
BH695_RS08250	-0.258851	12.7205	0.248929	1	0.835753
BH695_RS17370	-0.287409	4.79282	0.24981	1	0.819372
BH695_RS01590	0.613875	0.0221065	0.250085	1	1.53036
BH695_RS19250	0.222257	11.3313	0.250104	1	1.16656
BH695_RS19760	0.300083	5.00079	0.25079	1	1.23121
BH695_RS11175	-0.216175	7.79006	0.250893	1	0.860845
BH695_RS22695	0.446162	1.37909	0.250972	1	1.36241
BH695_RS00765	-0.268271	9.15329	0.251687	1	0.830314
BH695_RS12685	-0.219494	12.5752	0.251859	1	0.858866
BH695_RS12330	0.281387	5.08027	0.251882	1	1.21536
BH695_RS09480	-0.256194	9.27965	0.252167	1	0.837294
BH695_RS07445	-0.411164	3.06257	0.252708	1	0.752016
BH695_RS07615	-0.234224	7.83372	0.252769	1	0.850142
BH695_RS03360	0.310487	7.36925	0.253921	1	1.24013
BH695_RS11180	-0.22193	7.90235	0.253934	1	0.857417
BH695_RS27555	-0.607558	0.0486001	0.253983	1	0.656307
BH695_RS14685	-0.319401	5.93088	0.254059	1	0.801402
BH695_RS00960	-0.221433	9.56256	0.254771	1	0.857713
BH695_RS11450	-0.214504	7.31454	0.254818	1	0.861842
BH695_RS15225	-0.215666	8.38988	0.255306	1	0.861148
BH695_RS25050	0.353005	4.04748	0.255798	1	1.27722
BH695_RS27500	0.446488	2.34723	0.256002	1	1.36272
BH695_RS00885	-0.212365	7.914	0.256018	1	0.863121
BH695_RS21880	-0.213374	7.91328	0.256104	1	0.862518
BH695_RS20975	-0.236755	5.60819	0.256222	1	0.848652
BH695_RS18975	-0.317417	6.5786	0.256243	1	0.802505
BH695_RS13485	0.511823	1.25083	0.256377	1	1.42585
BH695_RS00040	-0.224385	10.0781	0.256536	1	0.85596
BH695_RS13545	-0.216957	10.5564	0.25675	1	0.860378
BH695_RS09615	0.223235	5.81632	0.256971	1	1.16735
BH695_RS18360	0.246639	5.36717	0.256976	1	1.18644
BH695_RS08290	0.261404	5.09749	0.257243	1	1.19864
BH695_RS11515	-0.215512	8.7294	0.257381	1	0.86124
BH695_RS15860	0.427343	2.02722	0.257674	1	1.34475
BH695_RS01395	-0.281491	7.46998	0.257739	1	0.82274
BH695_RS04105	0.476191	1.55999	0.257809	1	1.39107
BH695_RS24690	0.2698	4.99515	0.258074	1	1.20564
BH695_RS12315	0.224305	5.79041	0.259123	1	1.16821
BH695_RS13855	0.428458	1.60137	0.25952	1	1.34579
BH695_RS18400	-0.216861	8.82655	0.259627	1	0.860436
BH695_RS19095	0.203672	6.47611	0.259997	1	1.15163
BH695_RS05780	0.709399	1.25582	0.26086	1	1.63512
BH695_RS14100	-0.306063	9.8585	0.261201	1	0.808846
BH695_RS23965	-0.224644	6.75049	0.261969	1	0.855806
BH695_RS10335	-0.327034	4.1103	0.262656	1	0.797174
BH695_RS24380	0.235902	6.26001	0.26282	1	1.17764
BH695_RS05590	-0.220682	5.88498	0.262847	1	0.858159
BH695_RS24695	0.314818	4.4469	0.263708	1	1.24385
BH695_RS14585	0.354585	3.76701	0.263722	1	1.27862
BH695_RS00640	-0.214504	9.1209	0.263775	1	0.861842
BH695_RS27690	-0.500109	1.57828	0.263921	1	0.707053
BH695_RS27305	-0.499474	4.61088	0.263976	1	0.707365
BH695_RS19090	0.380035	4.99928	0.264122	1	1.30137
BH695_RS11210	0.279489	5.22899	0.264126	1	1.21376
BH695_RS13835	-0.299215	4.91968	0.264173	1	0.812694
BH695_RS21120	-0.267683	7.9217	0.264225	1	0.830653
BH695_RS08600	0.416503	2.4437	0.264427	1	1.33469
BH695_RS14090	0.225079	5.73371	0.264731	1	1.16884
BH695_RS17790	-0.619825	1.21862	0.265633	1	0.65075
BH695_RS19445	-0.299575	5.02402	0.265785	1	0.812492
BH695_RS03205	-0.209278	6.15025	0.266009	1	0.86497
BH695_RS11650	-0.330351	9.03802	0.266062	1	0.795343
BH695_RS12035	0.767797	-0.398419	0.266153	1	1.70267
BH695_RS17805	-0.225675	8.63659	0.266244	1	0.855195
BH695_RS08020	0.400838	2.22827	0.266441	1	1.32027
BH695_RS25010	-0.212004	11.5404	0.26654	1	0.863337
BH695_RS21205	-0.290014	5.63017	0.26668	1	0.817894
BH695_RS14400	-0.550139	0.263346	0.266961	1	0.682954
BH695_RS03150	0.429234	1.7874	0.267524	1	1.34652
BH695_RS24350	0.200071	6.7612	0.267591	1	1.14876
BH695_RS06765	-0.234177	5.61536	0.267927	1	0.85017
BH695_RS02560	0.425064	1.86998	0.267932	1	1.34263
BH695_RS07040	0.239751	5.40324	0.268018	1	1.18079
BH695_RS26830	-0.569185	0.450819	0.268486	1	0.673997
BH695_RS06745	0.401568	2.06084	0.268601	1	1.32094
BH695_RS13145	0.708877	0.0197393	0.268973	1	1.63453
BH695_RS02660	-0.215914	7.38403	0.268991	1	0.861001
BH695_RS06825	-0.408112	2.34065	0.269135	1	0.753609
BH695_RS20905	-0.284124	4.77744	0.269144	1	0.82124
BH695_RS18385	-0.427122	1.76918	0.269168	1	0.743744
BH695_RS19260	-0.209312	7.84372	0.269356	1	0.86495
BH695_RS24545	0.411313	2.58129	0.269488	1	1.3299
BH695_RS18870	0.425156	1.24608	0.269532	1	1.34272
BH695_RS01875	-0.237202	6.75437	0.26967	1	0.848389
BH695_RS12665	0.219776	9.89364	0.269751	1	1.16455
BH695_RS15130	0.478167	0.713387	0.270379	1	1.39297
BH695_RS21765	0.348088	4.38536	0.270557	1	1.27287
BH695_RS06100	-0.200317	7.1872	0.271035	1	0.870359
BH695_RS21015	0.849759	-0.279535	0.271063	1	1.8022
BH695_RS18635	0.370889	3.46614	0.271425	1	1.29315
BH695_RS03035	0.389086	2.96592	0.271629	1	1.30956
BH695_RS28410	0.277233	4.75004	0.271996	1	1.21187
BH695_RS24740	0.610845	3.81248	0.272027	1	1.52715
BH695_RS04020	-0.283818	5.09202	0.272098	1	0.821414
BH695_RS06245	0.398006	5.85102	0.272315	1	1.31769
BH695_RS17650	0.397915	2.04667	0.272619	1	1.3176
BH695_RS10325	0.357731	3.91109	0.272669	1	1.28141
BH695_RS17960	-0.655274	1.44332	0.27279	1	0.634955
BH695_RS05660	0.320529	4.87307	0.272797	1	1.24879
BH695_RS03820	-0.663355	-0.273976	0.272823	1	0.631408
BH695_RS19245	0.381246	5.30959	0.272894	1	1.30247
BH695_RS24315	-0.225165	8.73535	0.27304	1	0.855497
BH695_RS12825	-0.209191	9.01944	0.273628	1	0.865022
BH695_RS16410	-0.200124	6.38411	0.273925	1	0.870476
BH695_RS03275	0.60677	0.393274	0.274121	1	1.52285
BH695_RS14565	0.402997	4.0267	0.275183	1	1.32225
BH695_RS24075	-0.204458	6.18882	0.275454	1	0.867865
BH695_RS22420	-0.231955	7.96002	0.275554	1	0.85148
BH695_RS00845	-0.206727	8.30442	0.27559	1	0.866501
BH695_RS18860	-0.222156	5.8358	0.275732	1	0.857283
BH695_RS04670	0.441358	1.21242	0.276122	1	1.35788
BH695_RS14290	-0.315393	4.48179	0.276271	1	0.803632
BH695_RS20220	-0.202659	8.19738	0.27634	1	0.868948
BH695_RS04555	0.386406	3.5222	0.276412	1	1.30713
BH695_RS01380	0.321037	4.20482	0.276765	1	1.24923
BH695_RS27445	-0.536426	1.40702	0.276845	1	0.689477
BH695_RS04980	-0.266317	7.3295	0.277142	1	0.831439
BH695_RS08040	-0.217958	6.0165	0.27754	1	0.859782
BH695_RS18170	0.232258	5.49112	0.277653	1	1.17467
BH695_RS14060	0.531897	0.0809149	0.277909	1	1.44583
BH695_RS04800	-0.495827	2.91854	0.278279	1	0.709155
BH695_RS05845	-0.268026	5.68334	0.278491	1	0.830455
BH695_RS07450	-0.198591	7.27079	0.278904	1	0.871401
BH695_RS01525	0.284272	4.61963	0.278915	1	1.2178
BH695_RS00510	0.325981	4.0419	0.278986	1	1.25352
BH695_RS14285	-0.328697	4.24595	0.279138	1	0.796255
BH695_RS21670	-0.235335	5.35345	0.279599	1	0.849488
BH695_RS24465	0.200013	6.2456	0.279815	1	1.14871
BH695_RS13140	-0.312301	4.16066	0.279845	1	0.805356
BH695_RS01020	-0.195445	6.47331	0.279863	1	0.873304
BH695_RS03935	-0.204691	6.85669	0.280539	1	0.867725
BH695_RS05840	-0.211488	6.98866	0.280674	1	0.863646
BH695_RS05880	0.196139	6.81151	0.280888	1	1.14563
BH695_RS04135	0.321194	4.08531	0.281536	1	1.24936
BH695_RS06805	-0.250677	6.52729	0.281759	1	0.840502
BH695_RS23515	-0.198397	6.75724	0.281951	1	0.871518
BH695_RS10115	-0.282275	4.7104	0.281997	1	0.822293
BH695_RS22750	-0.227289	7.20329	0.283004	1	0.854239
BH695_RS27560	0.443181	1.8811	0.283416	1	1.3596
BH695_RS03815	0.396954	2.71559	0.283449	1	1.31673
BH695_RS09500	-0.223183	8.28853	0.283451	1	0.856673
BH695_RS22330	0.389686	2.79921	0.283481	1	1.31011
BH695_RS22400	-0.199606	8.03221	0.284082	1	0.870788
BH695_RS21805	0.345213	5.88323	0.284318	1	1.27034
BH695_RS05030	-0.194873	6.76748	0.284347	1	0.87365
BH695_RS27470	0.595495	0.116678	0.285023	1	1.51099
BH695_RS10965	-0.479473	3.47575	0.285437	1	0.71724
BH695_RS13820	-0.282785	4.66958	0.285439	1	0.822002
BH695_RS05485	-0.196878	7.43602	0.285468	1	0.872436
BH695_RS00905	0.263376	4.84416	0.28559	1	1.20028
BH695_RS13170	-0.435508	1.62847	0.286707	1	0.739433
BH695_RS01905	0.41663	1.47338	0.287142	1	1.33481
BH695_RS19060	0.616583	2.76786	0.287297	1	1.53324
BH695_RS02395	0.324796	4.14857	0.287783	1	1.25249
BH695_RS15660	-0.242079	11.8768	0.288098	1	0.845526
BH695_RS17125	-0.198429	7.8136	0.288434	1	0.871499
BH695_RS20160	0.199424	7.04944	0.288847	1	1.14824
BH695_RS03255	0.529675	0.220873	0.289011	1	1.4436
BH695_RS00270	-0.230902	5.32453	0.289093	1	0.852102
BH695_RS24095	-0.230611	5.41837	0.28936	1	0.852274
BH695_RS11595	0.228054	5.43328	0.289368	1	1.17125
BH695_RS13100	0.35034	3.68022	0.289523	1	1.27486
BH695_RS15620	0.613273	1.14571	0.289536	1	1.52973
BH695_RS16535	-0.201884	11.8639	0.289752	1	0.869414
BH695_RS01840	-0.195813	7.21431	0.289779	1	0.87308
BH695_RS13325	0.397628	1.72516	0.290077	1	1.31734
BH695_RS22110	0.190997	6.53039	0.290173	1	1.14155
BH695_RS14845	0.327895	3.9734	0.290376	1	1.25518
BH695_RS24945	-0.196986	8.21991	0.290395	1	0.872371
BH695_RS24215	0.270392	4.68719	0.290685	1	1.20614
BH695_RS22585	0.403421	1.46725	0.290908	1	1.32264
BH695_RS25385	-0.444231	4.00714	0.291345	1	0.734976
BH695_RS02615	0.389551	1.56333	0.291619	1	1.30999
BH695_RS00975	0.479703	2.29592	0.291785	1	1.39446
BH695_RS07895	-0.387844	2.43522	0.291832	1	0.764271
BH695_RS22935	-0.218054	7.47171	0.291887	1	0.859724
BH695_RS02330	-0.726822	-0.0264132	0.292183	1	0.604234
BH695_RS15820	-0.250452	4.98376	0.292191	1	0.840633
BH695_RS09590	-0.196194	6.19351	0.292367	1	0.87285
BH695_RS05370	-0.244017	5.59626	0.29303	1	0.844391
BH695_RS13540	0.377142	2.90739	0.293303	1	1.29877
BH695_RS15295	0.293116	4.37903	0.29334	1	1.22528
BH695_RS28385	-0.348291	3.52701	0.293438	1	0.785514
BH695_RS05730	0.644239	1.6558	0.294183	1	1.56291
BH695_RS05335	-0.462297	8.86102	0.294282	1	0.72583
BH695_RS23660	0.357362	3.50688	0.294305	1	1.28108
BH695_RS11710	-0.200403	10.7938	0.294503	1	0.870308
BH695_RS04685	0.601946	1.06485	0.294585	1	1.51776
BH695_RS24860	0.276132	4.60141	0.294623	1	1.21094
BH695_RS00755	-0.195854	7.83066	0.294897	1	0.873056
BH695_RS03135	0.571018	2.59341	0.295396	1	1.48557
BH695_RS03590	-0.378837	2.95504	0.295468	1	0.769057
BH695_RS05950	0.21331	5.65485	0.295544	1	1.15935
BH695_RS13875	-0.467894	0.63891	0.295966	1	0.723019
BH695_RS07390	0.425147	0.91407	0.296007	1	1.34271
BH695_RS15010	0.234406	5.22392	0.296029	1	1.17642
BH695_RS10775	-0.227849	5.59731	0.296484	1	0.853907
BH695_RS04125	-0.241672	5.09109	0.296688	1	0.845764
BH695_RS02125	0.375885	2.80494	0.296907	1	1.29764
BH695_RS27990	-0.618073	0.602976	0.297408	1	0.651541
BH695_RS08695	0.636868	1.60317	0.297725	1	1.55495
BH695_RS24830	0.769919	-0.184592	0.297777	1	1.70517
BH695_RS27450	0.293705	4.31202	0.298222	1	1.22578
BH695_RS21930	-0.186964	6.84409	0.298576	1	0.878453
BH695_RS02370	0.338352	3.72526	0.298922	1	1.26431
BH695_RS07250	0.277297	4.94748	0.298928	1	1.21192
BH695_RS23525	0.201996	5.88181	0.299302	1	1.15029
BH695_RS01780	0.407649	1.52276	0.299326	1	1.32652
BH695_RS11930	-0.193314	17.2175	0.29969	1	0.874594
BH695_RS28010	-0.482865	1.97628	0.299848	1	0.715555
BH695_RS27415	0.438727	1.60656	0.299894	1	1.35541
BH695_RS07635	0.273674	4.58051	0.299989	1	1.20888
BH695_RS08915	0.203476	7.39617	0.300631	1	1.15147
BH695_RS10045	0.40339	3.7373	0.300667	1	1.32261
BH695_RS24725	0.24929	5.43953	0.300985	1	1.18862
BH695_RS22295	0.199133	10.4552	0.300988	1	1.14801
BH695_RS25315	-0.262018	8.17021	0.301349	1	0.833921
BH695_RS22205	-0.195601	8.62979	0.301472	1	0.873209
BH695_RS07115	-0.269722	4.62204	0.301644	1	0.829479
BH695_RS20420	0.216508	5.50832	0.302223	1	1.16192
BH695_RS09795	0.260763	6.2408	0.302347	1	1.19811
BH695_RS11600	0.49055	3.85645	0.302396	1	1.40498
BH695_RS08100	0.250062	5.383	0.302406	1	1.18926
BH695_RS03290	0.406399	2.27263	0.302456	1	1.32537
BH695_RS02020	0.558156	0.236613	0.302648	1	1.47239
BH695_RS07005	-0.3202	3.88762	0.30412	1	0.800959
BH695_RS09310	0.402643	3.0835	0.304531	1	1.32193
BH695_RS12530	-0.233854	5.17432	0.304683	1	0.85036
BH695_RS16375	0.447558	1.64405	0.305142	1	1.36373
BH695_RS19315	-0.22069	6.02043	0.305213	1	0.858155
BH695_RS12940	-0.185995	6.77745	0.30547	1	0.879043
BH695_RS09360	-0.304957	5.07617	0.305651	1	0.809466
BH695_RS22820	0.240531	5.28637	0.305796	1	1.18143
BH695_RS06615	0.453755	1.15228	0.306058	1	1.3696
BH695_RS00745	-0.250003	9.82942	0.30626	1	0.840894
BH695_RS05890	-0.202625	6.10873	0.306355	1	0.868968
BH695_RS26250	0.544575	1.35204	0.306872	1	1.45859
BH695_RS11775	0.429484	1.44447	0.306891	1	1.34675
BH695_RS00275	-0.243214	5.28743	0.30703	1	0.844861
BH695_RS11630	0.373059	2.14811	0.307139	1	1.2951
BH695_RS00880	-0.216243	9.92123	0.307291	1	0.860804
BH695_RS26685	-0.399289	2.45654	0.307376	1	0.758232
BH695_RS24520	0.378597	1.5897	0.307529	1	1.30008
BH695_RS18200	0.383272	1.57671	0.307631	1	1.3043
BH695_RS01045	0.263329	4.86893	0.308129	1	1.20024
BH695_RS12845	-0.208834	13.0664	0.308613	1	0.865236
BH695_RS11935	0.221778	5.87882	0.308796	1	1.16617
BH695_RS25750	0.596328	1.03969	0.309836	1	1.51186
BH695_RS19675	-0.190489	7.45902	0.309852	1	0.876309
BH695_RS09655	-0.198449	7.62832	0.310269	1	0.871487
BH695_RS11160	-0.186027	7.5334	0.310282	1	0.879023
BH695_RS23490	0.439604	1.89011	0.310343	1	1.35623
BH695_RS03865	-0.242568	5.01315	0.310485	1	0.845239
BH695_RS07280	-0.245348	4.99467	0.310568	1	0.843612
BH695_RS06145	0.484177	3.89114	0.31132	1	1.39879
BH695_RS08655	0.351968	3.64554	0.312067	1	1.2763
BH695_RS17880	-0.330221	4.08998	0.312748	1	0.795415
BH695_RS17280	0.373988	1.39553	0.312754	1	1.29593
BH695_RS01985	-0.271809	4.51074	0.312765	1	0.82828
BH695_RS01335	0.193922	9.63595	0.312953	1	1.14387
BH695_RS19350	-0.540507	0.677903	0.312999	1	0.687529
BH695_RS14835	-0.363064	2.11803	0.313233	1	0.777512
BH695_RS20455	-0.271754	4.51249	0.313575	1	0.828312
BH695_RS21755	0.403793	3.19483	0.314072	1	1.32298
BH695_RS12745	0.302029	4.05463	0.314168	1	1.23288
BH695_RS06785	-0.191968	11.5035	0.314335	1	0.875411
BH695_RS20040	0.247434	4.85494	0.314412	1	1.18709
BH695_RS04460	-0.432933	0.852056	0.314957	1	0.740754
BH695_RS18105	0.22805	6.23724	0.315139	1	1.17125
BH695_RS15370	0.242507	5.18084	0.315327	1	1.18305
BH695_RS06060	0.377434	1.65357	0.315529	1	1.29903
BH695_RS28490	-0.650987	-0.596923	0.31554	1	0.636845
BH695_RS07980	0.246307	5.03997	0.315636	1	1.18617
BH695_RS26695	0.604302	0.169399	0.315645	1	1.52024
BH695_RS14450	0.284765	4.67186	0.316518	1	1.21821
BH695_RS18490	-0.286713	5.57302	0.316859	1	0.819767
BH695_RS23010	0.238296	5.0378	0.317313	1	1.1796
BH695_RS07295	-0.230307	5.92715	0.318056	1	0.852453
BH695_RS16525	-0.296864	5.20579	0.318247	1	0.81402
BH695_RS24675	-0.182106	7.19709	0.31837	1	0.881415
BH695_RS11950	-0.200346	7.00802	0.318749	1	0.870342
BH695_RS20500	-0.529709	0.726678	0.318893	1	0.692694
BH695_RS20145	-0.23392	5.19984	0.318956	1	0.850321
BH695_RS08460	0.183114	6.9641	0.319082	1	1.13533
BH695_RS02240	0.385122	2.49722	0.319181	1	1.30597
BH695_RS11990	0.256199	5.51435	0.319723	1	1.19433
BH695_RS16785	0.40747	2.02661	0.320623	1	1.32636
BH695_RS09125	-0.609205	0.628561	0.320662	1	0.655558
BH695_RS20790	0.366921	1.55053	0.321397	1	1.2896
BH695_RS05915	-0.276256	5.3702	0.321508	1	0.825731
BH695_RS03895	0.208126	7.17889	0.321601	1	1.15519
BH695_RS27900	-0.513866	3.29727	0.321851	1	0.700343
BH695_RS03460	0.362202	2.44935	0.322154	1	1.28539
BH695_RS07365	-0.229384	7.10793	0.322227	1	0.852999
BH695_RS12430	-0.205731	5.74414	0.322852	1	0.867099
BH695_RS26140	0.89139	-0.781037	0.322888	1	1.85496
BH695_RS17410	0.529891	0.348358	0.323186	1	1.44382
BH695_RS01860	0.178303	7.0633	0.323221	1	1.13155
BH695_RS20325	-0.223949	5.21775	0.323341	1	0.856219
BH695_RS07920	0.662166	-0.619548	0.323419	1	1.58246
BH695_RS16315	-0.212547	5.62553	0.324436	1	0.863012
BH695_RS15340	0.379324	1.48912	0.324471	1	1.30073
BH695_RS17295	-0.676503	-0.158072	0.324807	1	0.62568
BH695_RS13345	0.344553	3.22082	0.325002	1	1.26976
BH695_RS10400	0.218886	6.14626	0.325069	1	1.16383
BH695_RS19615	-0.320357	6.10383	0.325414	1	0.800871
BH695_RS23160	-0.717121	2.8598	0.325813	1	0.60831
BH695_RS10645	0.45857	1.98314	0.326039	1	1.37418
BH695_RS02875	-0.188581	9.7066	0.326126	1	0.877469
BH695_RS12335	-0.311262	3.97413	0.326334	1	0.805936
BH695_RS12055	0.329566	5.61709	0.326521	1	1.25664
BH695_RS16760	0.459712	2.04359	0.326559	1	1.37527
BH695_RS23570	0.361159	3.03069	0.326575	1	1.28446
BH695_RS18730	0.509459	1.68132	0.327303	1	1.42352
BH695_RS24435	0.216754	6.12569	0.327363	1	1.16212
BH695_RS22940	-0.287452	7.28292	0.327849	1	0.819348
BH695_RS07945	0.179833	6.49767	0.328134	1	1.13275
BH695_RS19305	-0.247615	5.12641	0.328175	1	0.842288
BH695_RS24585	0.768972	-0.651563	0.328463	1	1.70405
BH695_RS06640	-0.403853	2.24341	0.32891	1	0.755837
BH695_RS01485	-0.183563	8.3529	0.329157	1	0.880526
BH695_RS15105	0.340625	3.21882	0.329646	1	1.26631
BH695_RS23605	0.279116	4.56444	0.329747	1	1.21345
BH695_RS21165	0.181403	6.22187	0.329812	1	1.13399
BH695_RS27300	-0.451461	2.81578	0.330036	1	0.731302
BH695_RS28100	0.453117	0.425208	0.330243	1	1.36899
BH695_RS00980	-0.33036	4.02788	0.330346	1	0.795338
BH695_RS20840	0.203262	5.86803	0.331004	1	1.1513
BH695_RS24510	0.293279	4.06437	0.331035	1	1.22542
BH695_RS03575	0.31522	3.76261	0.33115	1	1.2442
BH695_RS15685	0.544523	2.17552	0.331257	1	1.45854
BH695_RS10985	0.353153	2.92681	0.331685	1	1.27735
BH695_RS00465	-0.290671	4.20077	0.332335	1	0.817522
BH695_RS12785	0.222137	6.66856	0.332361	1	1.16646
BH695_RS08490	-0.477579	2.12337	0.332391	1	0.718182
BH695_RS25100	-0.189667	8.88934	0.332554	1	0.876808
BH695_RS01120	-0.222935	5.22137	0.333025	1	0.856821
BH695_RS14445	-0.238832	4.93513	0.333051	1	0.847431
BH695_RS12400	0.340287	4.09682	0.333569	1	1.26601
BH695_RS20995	-0.392813	3.7685	0.333644	1	0.761643
BH695_RS12225	-0.185071	5.99862	0.333977	1	0.879606
BH695_RS15995	0.245501	6.57381	0.33424	1	1.1855
BH695_RS00005	0.292657	4.46826	0.334872	1	1.22489
BH695_RS07405	0.408955	0.851057	0.33522	1	1.32772
BH695_RS20465	-0.300768	7.55575	0.3353	1	0.81182
BH695_RS24530	0.185556	5.95475	0.335553	1	1.13726
BH695_RS06355	0.40428	0.95592	0.336544	1	1.32343
BH695_RS08340	-0.464103	4.18898	0.336556	1	0.724922
BH695_RS03010	-0.243513	7.37656	0.3372	1	0.844686
BH695_RS08765	-0.214373	5.22453	0.337379	1	0.861921
BH695_RS20175	0.379934	2.51108	0.337602	1	1.30128
BH695_RS19700	-0.193973	6.63849	0.337776	1	0.874195
BH695_RS01355	0.368076	1.25553	0.337938	1	1.29063
BH695_RS06700	0.329636	3.35189	0.3381	1	1.2567
BH695_RS12285	-0.180613	8.36242	0.338496	1	0.882328
BH695_RS05245	-0.182083	8.7551	0.338508	1	0.881429
BH695_RS11970	-0.470684	0.462425	0.338555	1	0.721622
BH695_RS02885	0.221859	12.3769	0.338938	1	1.16624
BH695_RS27965	0.427615	0.861999	0.339212	1	1.34501
BH695_RS05300	-0.380349	3.38389	0.339242	1	0.768252
BH695_RS05345	-0.258302	5.3596	0.339409	1	0.836072
BH695_RS07755	0.318893	4.39685	0.340304	1	1.24737
BH695_RS06980	0.296425	3.8581	0.34058	1	1.2281
BH695_RS07455	-0.205106	5.49354	0.341497	1	0.867475
BH695_RS23320	0.295016	4.05311	0.341517	1	1.2269
BH695_RS17150	-0.181812	7.8965	0.341836	1	0.881595
BH695_RS17665	-0.294504	4.39469	0.342086	1	0.815352
BH695_RS19065	0.400702	1.97319	0.342419	1	1.32015
BH695_RS13725	0.33627	2.95496	0.34266	1	1.26249
BH695_RS20320	-0.288067	7.58158	0.342939	1	0.818999
BH695_RS25195	-0.272065	9.67896	0.342942	1	0.828133
BH695_RS02715	-0.335874	3.26367	0.343116	1	0.792304
BH695_RS14690	-0.338026	2.73475	0.343981	1	0.791123
BH695_RS21700	-0.180127	6.97057	0.344511	1	0.882625
BH695_RS13040	0.220925	5.4657	0.344942	1	1.16548
BH695_RS09040	-0.310036	8.92536	0.345083	1	0.806621
BH695_RS22900	-0.224064	5.01706	0.345327	1	0.85615
BH695_RS27945	0.618686	-0.559643	0.345887	1	1.53548
BH695_RS10935	0.409385	4.31495	0.345953	1	1.32812
BH695_RS08535	-0.564341	-0.324893	0.348012	1	0.676264
BH695_RS24015	-0.175626	8.37491	0.348161	1	0.885383
BH695_RS15205	-0.182119	9.20652	0.34824	1	0.881407
BH695_RS14520	-0.224141	9.92323	0.3483	1	0.856105
BH695_RS24790	0.392934	4.07208	0.348305	1	1.31306
BH695_RS13830	-0.301489	3.72173	0.348332	1	0.811414
BH695_RS08415	-0.201346	8.42227	0.349105	1	0.869738
BH695_RS08625	0.256332	4.83131	0.349268	1	1.19444
BH695_RS09710	-0.349764	5.63288	0.349827	1	0.784713
BH695_RS12545	-0.369088	1.73716	0.35058	1	0.774272
BH695_RS05055	0.50389	3.46671	0.350879	1	1.41803
BH695_RS19550	-0.257685	4.35769	0.351126	1	0.836429
BH695_RS18665	0.222827	7.72251	0.351206	1	1.16702
BH695_RS03335	0.227689	10.6615	0.351293	1	1.17096
BH695_RS15985	-0.499286	-0.0526648	0.351304	1	0.707457
BH695_RS25690	0.458457	0.537532	0.352291	1	1.37407
BH695_RS07840	-0.348772	1.38749	0.352663	1	0.785252
BH695_RS07950	-0.23751	6.784	0.353605	1	0.848208
BH695_RS12260	0.250262	4.47008	0.353793	1	1.18942
BH695_RS17640	-0.345347	2.49457	0.354231	1	0.787118
BH695_RS09485	-0.195104	7.54417	0.354521	1	0.87351
BH695_RS05675	-0.328839	4.94223	0.355664	1	0.796177
BH695_RS19830	0.657262	0.148534	0.356551	1	1.57709
BH695_RS17560	0.619942	2.46085	0.356759	1	1.53681
BH695_RS08815	0.205458	6.3036	0.357164	1	1.15305
BH695_RS18475	0.355022	2.42851	0.357206	1	1.27901
BH695_RS19500	-0.172951	6.41745	0.357304	1	0.887026
BH695_RS26795	0.585427	2.40384	0.357898	1	1.50048
BH695_RS18480	-0.181199	5.88347	0.358178	1	0.88197
BH695_RS23890	-0.229732	7.91627	0.359237	1	0.852793
BH695_RS09945	-0.177516	6.21779	0.359245	1	0.884224
BH695_RS09340	-0.175438	10.4205	0.359339	1	0.885499
BH695_RS00595	-0.187184	5.80039	0.359438	1	0.878318
BH695_RS18675	-0.324652	7.11865	0.35989	1	0.798491
BH695_RS01805	0.311406	3.6741	0.360016	1	1.24092
BH695_RS18140	-0.194182	9.42194	0.360227	1	0.874069
BH695_RS04560	0.370978	1.81271	0.360971	1	1.29323
BH695_RS00240	-0.448926	3.67333	0.361088	1	0.732588
BH695_RS04110	0.289249	4.23235	0.361358	1	1.222
BH695_RS13805	-0.254681	4.32429	0.361522	1	0.838173
BH695_RS06535	0.199781	5.34053	0.362364	1	1.14852
BH695_RS00305	0.282293	4.04135	0.362969	1	1.21613
BH695_RS22790	-0.412902	9.6875	0.363083	1	0.751111
BH695_RS18300	-0.205045	8.06272	0.363179	1	0.867511
BH695_RS11690	-0.188597	5.73425	0.363187	1	0.877458
BH695_RS07535	-0.320182	4.00821	0.363227	1	0.800969
BH695_RS03695	-0.176154	6.74961	0.363566	1	0.885059
BH695_RS22490	-0.219557	8.02799	0.363929	1	0.858829
BH695_RS14910	0.345411	1.63568	0.364086	1	1.27051
BH695_RS23740	0.167626	7.68907	0.364278	1	1.12321
BH695_RS27675	-0.584616	1.74052	0.364347	1	0.666827
BH695_RS08835	0.292971	4.6139	0.3644	1	1.22516
BH695_RS19450	-0.284219	4.95115	0.364412	1	0.821186
BH695_RS10725	0.5496	0.188036	0.364734	1	1.46368
BH695_RS01735	0.317843	3.779	0.364845	1	1.24647
BH695_RS08345	-0.209501	5.15233	0.365047	1	0.864836
BH695_RS09875	0.414797	2.34662	0.365235	1	1.33311
BH695_RS23475	0.367327	1.79556	0.365372	1	1.28996
BH695_RS01670	0.202347	5.79164	0.365381	1	1.15057
BH695_RS05260	0.205988	5.34684	0.365419	1	1.15348
BH695_RS07125	-0.23939	4.59587	0.365747	1	0.847103
BH695_RS24600	0.182339	5.73143	0.365805	1	1.13472
BH695_RS02155	-0.178222	5.83116	0.365834	1	0.883791
BH695_RS00995	0.164828	7.50823	0.36638	1	1.12103
BH695_RS15715	-0.188652	5.91837	0.367255	1	0.877425
BH695_RS01320	-0.436555	0.27657	0.367889	1	0.738897
BH695_RS21970	0.263765	4.25699	0.368306	1	1.20061
BH695_RS21240	0.307357	3.8352	0.368786	1	1.23744
BH695_RS06925	0.330988	3.19783	0.368885	1	1.25787
BH695_RS18705	0.28042	3.85618	0.369422	1	1.21455
BH695_RS04470	0.22935	4.77946	0.36981	1	1.17231
BH695_RS11280	-0.17222	8.6563	0.369903	1	0.887476
BH695_RS05310	0.215938	5.54432	0.370091	1	1.16146
BH695_RS01440	-0.233485	5.76377	0.370119	1	0.850578
BH695_RS14705	0.32951	1.42663	0.37025	1	1.25659
BH695_RS16200	-0.601542	2.73206	0.370443	1	0.659049
BH695_RS01245	0.161648	6.71692	0.370827	1	1.11856
BH695_RS00740	-0.176556	6.62749	0.371398	1	0.884813
BH695_RS22485	-0.174864	8.3236	0.371462	1	0.885851
BH695_RS09750	-0.173119	10.8669	0.371695	1	0.886923
BH695_RS27905	-0.563604	-0.11573	0.372272	1	0.67661
BH695_RS04145	0.236333	4.6535	0.372287	1	1.17799
BH695_RS09240	0.406765	0.578195	0.3723	1	1.32571
BH695_RS06540	-0.161229	6.74562	0.37271	1	0.894263
BH695_RS04215	-0.209119	8.90555	0.372937	1	0.865065
BH695_RS15275	-0.310322	3.26738	0.373043	1	0.806462
BH695_RS23300	-0.204649	7.86152	0.373249	1	0.86775
BH695_RS07880	0.34412	3.56684	0.373568	1	1.26938
BH695_RS07200	-0.341327	1.28446	0.373574	1	0.789315
BH695_RS00900	0.212749	5.24849	0.373606	1	1.15889
BH695_RS27340	0.254353	4.35085	0.373674	1	1.1928
BH695_RS03545	0.359351	3.01036	0.373847	1	1.28285
BH695_RS27080	0.344502	1.93062	0.37414	1	1.26971
BH695_RS05225	-0.16301	6.33781	0.374214	1	0.893159
BH695_RS08860	0.223976	4.86828	0.374622	1	1.16795
BH695_RS04955	0.31665	2.99296	0.374629	1	1.24544
BH695_RS23675	0.478852	0.712319	0.375944	1	1.39363
BH695_RS07785	0.243223	4.63115	0.375954	1	1.18363
BH695_RS21925	-0.240778	4.78805	0.376161	1	0.846289
BH695_RS11570	-0.232136	5.05355	0.376162	1	0.851373
BH695_RS10175	-0.232951	4.59881	0.376379	1	0.850893
BH695_RS01175	-0.203511	6.33456	0.376765	1	0.868435
BH695_RS25420	-0.372278	2.36959	0.376801	1	0.772561
BH695_RS04915	0.536328	1.39258	0.376877	1	1.45028
BH695_RS02425	0.46921	0.826792	0.376968	1	1.38435
BH695_RS12050	0.251084	6.78995	0.377116	1	1.1901
BH695_RS15045	0.382798	2.03676	0.377177	1	1.30387
BH695_RS22515	0.42104	0.772446	0.377355	1	1.33889
BH695_RS02590	-0.539384	-0.227513	0.377516	1	0.688065
BH695_RS04630	0.32282	2.93563	0.377562	1	1.25077
BH695_RS21265	-0.29072	3.62964	0.377596	1	0.817494
BH695_RS11770	0.574715	0.494742	0.377863	1	1.48938
BH695_RS20150	0.227589	5.95748	0.378025	1	1.17088
BH695_RS01705	0.334136	2.4246	0.378052	1	1.26062
BH695_RS19515	0.184341	6.57194	0.378195	1	1.1363
BH695_RS14965	0.347347	2.63477	0.378243	1	1.27222
BH695_RS17215	-0.168047	7.02636	0.378354	1	0.890047
BH695_RS13105	-0.165455	7.74813	0.379351	1	0.891647
BH695_RS20900	0.290264	3.71394	0.379512	1	1.22286
BH695_RS20440	-0.167945	6.61218	0.3808	1	0.89011
BH695_RS23760	0.209373	5.04486	0.381449	1	1.15619
BH695_RS09410	0.329875	2.3577	0.38161	1	1.2569
BH695_RS00875	-0.200321	9.56584	0.381672	1	0.870357
BH695_RS04250	0.289905	5.3035	0.381702	1	1.22256
BH695_RS12650	0.287172	3.8688	0.381751	1	1.22025
BH695_RS07065	-0.173455	7.82435	0.382232	1	0.886716
BH695_RS15325	0.326144	2.34638	0.382591	1	1.25366
BH695_RS01495	-0.336032	1.70659	0.382606	1	0.792217
BH695_RS05465	0.417563	1.56345	0.382632	1	1.33567
BH695_RS06440	-0.158557	7.15459	0.383419	1	0.895921
BH695_RS23125	-0.205915	5.24898	0.384039	1	0.866988
BH695_RS10850	-0.309259	1.72964	0.384218	1	0.807056
BH695_RS14120	-0.265929	10.9097	0.384368	1	0.831663
BH695_RS18620	0.540383	0.86811	0.384747	1	1.45436
BH695_RS23135	0.33006	2.50943	0.384801	1	1.25707
BH695_RS08645	-0.26768	4.84886	0.38491	1	0.830654
BH695_RS02705	0.419226	2.10738	0.385018	1	1.33721
BH695_RS27640	0.241518	6.11226	0.385338	1	1.18224
BH695_RS11840	0.439883	1.4884	0.385635	1	1.35649
BH695_RS00450	-0.168278	5.89951	0.385695	1	0.889904
BH695_RS09805	0.274907	3.98464	0.386303	1	1.20992
BH695_RS22955	0.247138	4.23773	0.386391	1	1.18685
BH695_RS00955	-0.167029	8.18335	0.386624	1	0.890675
BH695_RS02100	-0.26337	4.52228	0.38666	1	0.833139
BH695_RS19895	-0.157824	7.49383	0.386813	1	0.896376
BH695_RS00085	0.509225	-0.0331039	0.386937	1	1.42329
BH695_RS22105	0.226731	4.91393	0.386945	1	1.17018
BH695_RS15950	-0.442965	1.38883	0.387018	1	0.735621
BH695_RS00115	-0.210999	9.80069	0.387109	1	0.863939
BH695_RS16365	0.529144	1.54071	0.387274	1	1.44307
BH695_RS07345	-0.329515	2.30547	0.387333	1	0.795804
BH695_RS01580	0.332153	1.21494	0.387653	1	1.25889
BH695_RS16065	0.310457	2.61327	0.3878	1	1.2401
BH695_RS06205	0.298286	5.42928	0.387948	1	1.22968
BH695_RS10440	0.324982	4.32031	0.388031	1	1.25265
BH695_RS04395	-0.370888	0.770899	0.388216	1	0.773306
BH695_RS14160	-0.166384	8.20229	0.388415	1	0.891073
BH695_RS12365	0.44843	2.0652	0.388472	1	1.36455
BH695_RS00410	-0.159557	6.45491	0.388504	1	0.8953
BH695_RS19805	0.619797	0.521109	0.388578	1	1.53666
BH695_RS22335	-0.344939	1.026	0.38896	1	0.787341
BH695_RS00965	-0.277782	7.9651	0.389292	1	0.824858
BH695_RS17390	0.400655	1.33516	0.389295	1	1.32011
BH695_RS24815	0.173954	5.80337	0.389337	1	1.12815
BH695_RS11435	0.31057	2.46557	0.389343	1	1.2402
BH695_RS11475	0.181835	6.91508	0.389591	1	1.13433
BH695_RS09275	-0.301113	3.35731	0.389648	1	0.811626
BH695_RS12100	-0.378287	1.88625	0.389812	1	0.769351
BH695_RS11165	-0.260017	6.17066	0.390351	1	0.835078
BH695_RS09450	0.165792	8.811	0.390455	1	1.12178
BH695_RS18735	0.390329	1.1616	0.390741	1	1.31069
BH695_RS03855	-0.381547	1.23694	0.390912	1	0.767614
BH695_RS17245	0.549518	0.316408	0.391221	1	1.4636
BH695_RS14405	0.423328	0.206494	0.3913	1	1.34102
BH695_RS03065	-0.608917	0.902343	0.391898	1	0.655689
BH695_RS04575	-0.218526	9.65974	0.392204	1	0.859443
BH695_RS14790	-0.316264	2.49423	0.392262	1	0.803147
BH695_RS04290	0.216761	4.79264	0.39281	1	1.16212
BH695_RS01360	-0.190033	8.99452	0.393057	1	0.876586
BH695_RS07740	0.187228	7.57196	0.393321	1	1.13857
BH695_RS13910	-0.218806	4.82043	0.393587	1	0.859276
BH695_RS15510	-0.412782	0.191238	0.394176	1	0.751174
BH695_RS10020	-0.15699	6.27773	0.394568	1	0.896894
BH695_RS23395	0.251857	7.34413	0.394911	1	1.19074
BH695_RS20460	-0.185075	5.53139	0.394951	1	0.879603
BH695_RS28510	0.343754	1.50339	0.39544	1	1.26905
BH695_RS00770	-0.24827	6.71939	0.395497	1	0.841906
BH695_RS18770	0.496535	0.409712	0.396089	1	1.41082
BH695_RS03945	-0.25253	8.53972	0.396535	1	0.839423
BH695_RS10730	0.566169	-0.297216	0.396602	1	1.48059
BH695_RS00375	-0.218073	5.7082	0.396943	1	0.859713
BH695_RS09880	0.281658	3.74832	0.397087	1	1.21559
BH695_RS19040	0.276564	3.91401	0.397274	1	1.21131
BH695_RS07400	0.68072	0.768466	0.397283	1	1.60294
BH695_RS15455	-0.280919	3.69845	0.397491	1	0.823067
BH695_RS01970	0.384231	2.67144	0.397871	1	1.30516
BH695_RS05860	0.211049	4.9006	0.398273	1	1.15753
BH695_RS08610	0.288157	3.6525	0.398336	1	1.22108
BH695_RS18695	-0.31865	3.00124	0.398863	1	0.80182
BH695_RS14545	0.267323	3.82233	0.3989	1	1.20357
BH695_RS25055	0.28866	3.75454	0.398908	1	1.22151
BH695_RS14315	0.193388	6.47023	0.399613	1	1.14345
BH695_RS01280	-0.21461	4.833	0.399759	1	0.861779
BH695_RS21245	0.315293	2.84084	0.399903	1	1.24426
BH695_RS00705	-0.312409	5.13307	0.400012	1	0.805296
BH695_RS10170	-0.17396	6.99837	0.400163	1	0.886406
BH695_RS27870	0.488032	0.924301	0.400481	1	1.40253
BH695_RS23425	-0.270444	5.07994	0.40076	1	0.829064
BH695_RS13825	-0.17655	6.65651	0.400822	1	0.884816
BH695_RS16470	0.252788	4.11365	0.401373	1	1.19151
BH695_RS00255	-0.302119	2.82845	0.40194	1	0.81106
BH695_RS12840	-0.18625	8.08978	0.401986	1	0.878887
BH695_RS09620	0.321155	3.49855	0.40271	1	1.24933
BH695_RS07695	0.211148	4.77763	0.402793	1	1.15761
BH695_RS16390	0.158484	6.20623	0.403189	1	1.11611
BH695_RS16420	-0.244696	4.45769	0.403265	1	0.843994
BH695_RS17105	0.311978	3.49514	0.403771	1	1.24141
BH695_RS21160	0.235978	4.41258	0.404427	1	1.17771
BH695_RS09315	0.337641	2.62756	0.404756	1	1.26369
BH695_RS00750	-0.161941	8.57952	0.404871	1	0.893822
BH695_RS01110	-0.272841	5.52114	0.405109	1	0.827688
BH695_RS02865	0.303	3.78665	0.405265	1	1.23371
BH695_RS13095	0.186075	5.24715	0.405564	1	1.13766
BH695_RS14235	0.154159	6.77047	0.405585	1	1.11277
BH695_RS09840	-0.328715	9.01982	0.405719	1	0.796246
BH695_RS13390	-0.166165	8.72516	0.406262	1	0.891209
BH695_RS10145	0.415947	0.678168	0.406401	1	1.33417
BH695_RS08065	-0.230762	4.31545	0.406853	1	0.852185
BH695_RS00555	0.149656	6.98293	0.407055	1	1.10931
BH695_RS05565	-0.294114	2.50362	0.407107	1	0.815573
BH695_RS20355	-0.241305	7.72377	0.407146	1	0.84598
BH695_RS24030	-0.30813	2.24384	0.407262	1	0.807688
BH695_RS06525	-0.149374	6.76683	0.407405	1	0.901642
BH695_RS22785	0.304699	3.66702	0.407995	1	1.23516
BH695_RS09295	0.298966	2.87073	0.408251	1	1.23026
BH695_RS05130	0.245954	4.32185	0.408255	1	1.18588
BH695_RS13585	-0.167764	5.94551	0.408258	1	0.890221
BH695_RS22670	0.580612	0.535598	0.408808	1	1.49548
BH695_RS24470	0.157205	7.42176	0.408916	1	1.11512
BH695_RS22025	-0.162746	6.09746	0.40898	1	0.893323
BH695_RS24745	0.371287	2.81145	0.408985	1	1.29351
BH695_RS21365	0.258233	4.2295	0.409451	1	1.19601
BH695_RS17260	0.312103	2.40387	0.410006	1	1.24152
BH695_RS06520	-0.215376	7.8851	0.410028	1	0.861322
BH695_RS07135	-0.322706	3.15913	0.41007	1	0.799568
BH695_RS21520	0.158517	9.18028	0.410377	1	1.11614
BH695_RS00400	0.271997	4.52478	0.410401	1	1.20748
BH695_RS21660	-0.152358	6.61469	0.41041	1	0.899778
BH695_RS02670	-0.199693	7.72886	0.41055	1	0.870736
BH695_RS00035	-0.242874	9.66803	0.410568	1	0.84506
BH695_RS13765	-0.334799	1.157	0.410606	1	0.792895
BH695_RS08330	-0.297801	2.68736	0.410629	1	0.813491
BH695_RS28525	-0.150118	6.63392	0.410973	1	0.901177
BH695_RS15610	0.329348	2.25203	0.411247	1	1.25645
BH695_RS04540	0.201204	4.91624	0.411301	1	1.14966
BH695_RS20395	-0.235149	4.78799	0.411365	1	0.849597
BH695_RS15335	0.16062	6.83133	0.411617	1	1.11777
BH695_RS05705	-0.308097	3.50539	0.411685	1	0.807707
BH695_RS23920	-0.270599	3.97492	0.412058	1	0.828975
BH695_RS10280	0.560007	1.40694	0.412107	1	1.47428
BH695_RS10780	-0.176453	5.60256	0.412353	1	0.884876
BH695_RS00970	-0.247905	4.43213	0.412609	1	0.842119
BH695_RS02170	0.33143	1.49685	0.413079	1	1.25826
BH695_RS03660	0.245675	4.28019	0.413699	1	1.18565
BH695_RS13135	0.154231	8.49802	0.413807	1	1.11283
BH695_RS02510	0.301559	2.30487	0.414133	1	1.23248
BH695_RS12085	0.164319	7.30105	0.414548	1	1.12064
BH695_RS18090	-0.232046	4.37848	0.414587	1	0.851426
BH695_RS02595	-0.885496	-0.150385	0.414641	1	0.541301
BH695_RS25215	-0.352688	2.03378	0.414656	1	0.783124
BH695_RS18000	0.151047	7.16155	0.414815	1	1.11037
BH695_RS12945	-0.149624	6.32401	0.41491	1	0.901486
BH695_RS11635	0.361565	1.75061	0.414993	1	1.28482
BH695_RS17100	0.33133	1.76292	0.415228	1	1.25817
BH695_RS21115	-0.148561	6.59447	0.415383	1	0.90215
BH695_RS00020	0.529631	2.51489	0.415528	1	1.44356
BH695_RS17000	0.291973	3.20835	0.415554	1	1.22431
BH695_RS28470	0.826539	-0.715404	0.415609	1	1.77343
BH695_RS13690	0.220261	4.70378	0.415648	1	1.16494
BH695_RS08430	0.361481	1.6895	0.415653	1	1.28474
BH695_RS08335	-0.292061	2.68459	0.415673	1	0.816734
BH695_RS06965	0.162422	5.78568	0.416245	1	1.11916
BH695_RS12720	0.561047	-0.118093	0.416267	1	1.47534
BH695_RS11145	0.166689	5.68997	0.416719	1	1.12248
BH695_RS18530	0.342784	2.15233	0.417246	1	1.2682
BH695_RS14225	0.20216	4.86296	0.417533	1	1.15042
BH695_RS04355	0.295863	1.94208	0.417613	1	1.22762
BH695_RS22965	0.379437	1.41868	0.417624	1	1.30083
BH695_RS24275	0.295473	1.8252	0.417748	1	1.22729
BH695_RS17990	-0.220943	4.50803	0.417853	1	0.858004
BH695_RS24940	-0.150354	6.50295	0.417969	1	0.901029
BH695_RS19955	-0.278382	5.17133	0.4181	1	0.824515
BH695_RS15585	0.174796	5.37629	0.4181	1	1.1288
BH695_RS03455	-0.358076	1.43899	0.418549	1	0.780204
BH695_RS20660	-0.254836	3.91467	0.418641	1	0.838083
BH695_RS13955	-0.210261	4.65888	0.418736	1	0.864381
BH695_RS07665	-0.243291	4.12966	0.418909	1	0.844816
BH695_RS24535	0.307046	3.7668	0.419058	1	1.23717
BH695_RS12935	0.16244	5.75385	0.41907	1	1.11918
BH695_RS09775	0.304457	2.74527	0.419292	1	1.23495
BH695_RS14280	-0.225799	4.61422	0.419592	1	0.855121
BH695_RS04335	-0.29972	5.34189	0.420194	1	0.81241
BH695_RS16015	0.197361	4.88035	0.420267	1	1.1466
BH695_RS15270	-0.315796	3.02931	0.421108	1	0.803408
BH695_RS00815	-0.274968	4.01383	0.421167	1	0.826469
BH695_RS18885	0.498615	1.17793	0.421404	1	1.41286
BH695_RS12215	-0.199825	5.31738	0.421428	1	0.870656
BH695_RS02250	0.241563	4.34149	0.421437	1	1.18227
BH695_RS04210	-0.168819	7.01256	0.421509	1	0.889571
BH695_RS13520	-0.254681	4.96857	0.421521	1	0.838173
BH695_RS28315	-0.145748	7.18263	0.422167	1	0.903911
BH695_RS10690	-0.175331	6.31707	0.422532	1	0.885564
BH695_RS06970	0.156798	5.87956	0.422563	1	1.11481
BH695_RS20410	-0.283584	3.29854	0.422576	1	0.821547
BH695_RS14340	0.41666	1.10909	0.423383	1	1.33483
BH695_RS27190	0.31624	1.60414	0.423663	1	1.24508
BH695_RS10700	-0.228085	5.02579	0.423904	1	0.853768
BH695_RS27385	-0.295541	2.32908	0.423907	1	0.814766
BH695_RS06560	-0.167576	5.54327	0.424456	1	0.890337
BH695_RS09130	0.152878	5.99807	0.424569	1	1.11179
BH695_RS01760	-0.344808	1.73584	0.424619	1	0.787413
BH695_RS24085	0.244472	4.0906	0.424945	1	1.18466
BH695_RS20850	-0.246397	4.20895	0.424984	1	0.842999
BH695_RS20235	0.19798	4.82672	0.42538	1	1.14709
BH695_RS02420	0.451085	-0.0133254	0.425943	1	1.36707
BH695_RS02685	-0.242048	4.06418	0.42603	1	0.845544
BH695_RS14645	0.401831	2.12144	0.426338	1	1.32118
BH695_RS06485	0.25975	3.71515	0.426408	1	1.19727
BH695_RS03725	0.442731	1.05321	0.426822	1	1.35917
BH695_RS08495	0.19038	4.9802	0.426858	1	1.14106
BH695_RS10620	-0.171306	5.78831	0.428104	1	0.888039
BH695_RS08140	0.299747	1.71674	0.428479	1	1.23093
BH695_RS16370	0.354724	1.73215	0.42862	1	1.27874
BH695_RS19555	-0.164946	5.54197	0.428724	1	0.891962
BH695_RS21410	0.282189	3.76316	0.42883	1	1.21604
BH695_RS28240	0.706767	1.36109	0.429472	1	1.63214
BH695_RS23695	0.291514	2.66455	0.429503	1	1.22392
BH695_RS13640	-0.143031	6.95748	0.42978	1	0.905615
BH695_RS16090	0.29008	1.98744	0.430055	1	1.22271
BH695_RS13735	0.332988	0.916442	0.430503	1	1.25962
BH695_RS11315	0.372223	0.456274	0.431186	1	1.29435
BH695_RS11765	0.663603	0.718418	0.431241	1	1.58403
BH695_RS16025	0.156301	5.92492	0.431299	1	1.11443
BH695_RS08080	-0.312468	1.66895	0.431446	1	0.805263
BH695_RS12735	0.326713	2.0532	0.432186	1	1.25415
BH695_RS21565	-0.146985	6.35606	0.43245	1	0.903136
BH695_RS23930	0.198344	6.32427	0.432485	1	1.14738
BH695_RS06450	-0.413525	7.78241	0.432504	1	0.750787
BH695_RS05505	0.285176	2.90784	0.432633	1	1.21856
BH695_RS16575	0.290724	3.06075	0.432705	1	1.22325
BH695_RS01880	0.366878	2.57374	0.432868	1	1.28956
BH695_RS09915	0.391385	1.16311	0.432889	1	1.31165
BH695_RS25140	0.186573	5.11422	0.432993	1	1.13806
BH695_RS24800	-0.212378	6.29583	0.433136	1	0.863113
BH695_RS22235	0.475586	5.02352	0.43319	1	1.39048
BH695_RS11285	-0.157184	8.62607	0.433238	1	0.896774
BH695_RS19640	-0.146207	8.18449	0.433246	1	0.903623
BH695_RS07660	0.263544	3.98895	0.433284	1	1.20042
BH695_RS19105	-0.183394	5.11085	0.433468	1	0.880629
BH695_RS08500	0.227431	4.762	0.433493	1	1.17075
BH695_RS06595	0.373977	1.28064	0.433719	1	1.29592
BH695_RS10895	0.412709	0.986402	0.433753	1	1.33118
BH695_RS26115	0.543052	1.12953	0.433761	1	1.45705
BH695_RS16815	0.142957	7.29518	0.433818	1	1.10417
BH695_RS04315	0.268128	3.48752	0.43406	1	1.20424
BH695_RS12230	-0.236112	4.67536	0.434193	1	0.84903
BH695_RS09445	-0.164712	12.8594	0.434241	1	0.892106
BH695_RS19775	0.198912	4.78938	0.434457	1	1.14783
BH695_RS16825	0.491902	0.784118	0.434506	1	1.4063
BH695_RS14675	-0.189894	7.11354	0.4347	1	0.87667
BH695_RS02165	0.290563	2.81394	0.434855	1	1.22312
BH695_RS16270	0.17816	5.51444	0.434863	1	1.13144
BH695_RS28075	0.28874	2.50427	0.435089	1	1.22157
BH695_RS12410	0.172687	5.25783	0.435222	1	1.12716
BH695_RS02850	0.153544	7.48349	0.435642	1	1.1123
BH695_RS15800	0.244294	4.13281	0.435677	1	1.18451
BH695_RS27580	0.499165	0.0617255	0.435986	1	1.4134
BH695_RS04080	0.207434	4.76102	0.436361	1	1.15463
BH695_RS12425	-0.169716	6.05758	0.436638	1	0.889018
BH695_RS13600	0.284243	2.71874	0.436642	1	1.21777
BH695_RS06505	-0.237621	5.08486	0.437074	1	0.848143
BH695_RS09685	-0.287699	4.28411	0.437142	1	0.819208
BH695_RS15965	-0.166562	6.34526	0.437521	1	0.890963
BH695_RS10595	0.415487	2.85967	0.437926	1	1.33375
BH695_RS02720	-0.432247	0.310022	0.437935	1	0.741107
BH695_RS13385	0.164356	6.59821	0.438597	1	1.12067
BH695_RS07380	-0.144015	8.01447	0.438606	1	0.904997
BH695_RS08795	-0.277061	3.36727	0.438704	1	0.825271
BH695_RS03480	-0.143677	8.11763	0.439021	1	0.905209
BH695_RS20550	-0.264374	8.72715	0.439174	1	0.83256
BH695_RS06840	-0.189177	4.88612	0.439175	1	0.877106
BH695_RS01725	-0.193799	5.04747	0.439207	1	0.8743
BH695_RS08545	0.29931	1.46323	0.439236	1	1.23056
BH695_RS17185	-0.277562	3.47398	0.439444	1	0.824984
BH695_RS02255	-0.227495	4.0845	0.439791	1	0.854117
BH695_RS07490	-0.166268	5.42209	0.440133	1	0.891145
BH695_RS01385	-0.336183	4.3147	0.440257	1	0.792134
BH695_RS22875	-0.153569	7.22038	0.440276	1	0.899024
BH695_RS14200	0.163019	9.35234	0.440744	1	1.11963
BH695_RS01455	-0.141906	7.3363	0.440795	1	0.906321
BH695_RS09055	-0.251266	4.93305	0.440815	1	0.840159
BH695_RS14525	0.19001	4.86387	0.441401	1	1.14077
BH695_RS01260	-0.220922	4.58701	0.441462	1	0.858017
BH695_RS25560	0.401928	1.05419	0.441507	1	1.32127
BH695_RS14620	0.200212	4.6196	0.441936	1	1.14887
BH695_RS01190	-0.375394	2.34615	0.443032	1	0.770895
BH695_RS16000	0.284195	6.1193	0.443185	1	1.21773
BH695_RS11580	0.224681	4.2481	0.443426	1	1.16852
BH695_RS16915	0.335394	2.46	0.443461	1	1.26172
BH695_RS24185	0.849803	0.308387	0.443513	1	1.80226
BH695_RS08145	0.361584	0.739602	0.443625	1	1.28484
BH695_RS03200	-0.268955	4.20486	0.443705	1	0.829921
BH695_RS16260	0.205211	4.61842	0.443713	1	1.15285
BH695_RS25450	0.421852	2.02296	0.443772	1	1.33965
BH695_RS20215	0.238948	4.01772	0.443857	1	1.18013
BH695_RS10615	0.208893	4.93168	0.444273	1	1.1558
BH695_RS06045	0.177253	5.5746	0.444313	1	1.13073
BH695_RS09475	-0.159151	8.24378	0.444368	1	0.895552
BH695_RS23360	0.275996	3.27852	0.444544	1	1.21083
BH695_RS24865	0.278657	3.02617	0.444652	1	1.21306
BH695_RS11745	-0.31155	1.21639	0.445013	1	0.805775
BH695_RS04330	-0.14699	9.44503	0.445144	1	0.903133
BH695_RS12485	-0.262319	3.32804	0.445186	1	0.833747
BH695_RS27975	-0.41339	3.30168	0.445517	1	0.750857
BH695_RS07130	-0.267299	3.64592	0.445782	1	0.830873
BH695_RS26230	-0.598992	-0.251979	0.44581	1	0.660215
BH695_RS13675	0.484581	3.45197	0.445916	1	1.39918
BH695_RS07105	0.27712	2.68632	0.446096	1	1.21177
BH695_RS22045	0.321929	4.92713	0.446415	1	1.25
BH695_RS05970	-0.427739	2.65918	0.446764	1	0.743426
BH695_RS23550	-0.222879	7.07798	0.447303	1	0.856854
BH695_RS14370	-0.291422	3.88886	0.447638	1	0.817096
BH695_RS22765	0.296886	3.09719	0.447804	1	1.22849
BH695_RS08435	0.325014	1.23262	0.448198	1	1.25268
BH695_RS10905	-0.288661	1.64285	0.44847	1	0.818661
BH695_RS00195	0.270675	2.82282	0.448623	1	1.20637
BH695_RS24805	-0.232293	6.4815	0.449038	1	0.851281
BH695_RS11505	-0.199841	4.59728	0.449056	1	0.870646
BH695_RS25475	0.381367	2.2092	0.449578	1	1.30258
BH695_RS17750	-0.142221	8.45987	0.450063	1	0.906123
BH695_RS21390	-0.13806	6.56665	0.4502	1	0.90874
BH695_RS02965	-0.152366	9.0064	0.450296	1	0.899774
BH695_RS11380	0.180065	4.97198	0.450569	1	1.13294
BH695_RS20340	0.153017	6.01392	0.450835	1	1.11189
BH695_RS05050	0.535717	0.838797	0.450838	1	1.44966
BH695_RS09520	0.244067	3.78933	0.451003	1	1.18433
BH695_RS11805	-0.153756	5.64292	0.451099	1	0.898907
BH695_RS07705	0.385992	2.24268	0.45163	1	1.30676
BH695_RS22425	0.19945	4.78216	0.451631	1	1.14826
BH695_RS09960	0.396117	0.603339	0.45227	1	1.31596
BH695_RS13010	0.259806	3.83565	0.452318	1	1.19732
BH695_RS01030	-0.236062	3.99189	0.452677	1	0.84906
BH695_RS02305	-0.455214	4.5862	0.453577	1	0.729402
BH695_RS19605	0.263589	3.27763	0.45361	1	1.20046
BH695_RS12860	-0.231889	5.17646	0.453937	1	0.851519
BH695_RS01085	0.464712	0.880334	0.45412	1	1.38004
BH695_RS28290	-0.184165	4.85142	0.454204	1	0.880159
BH695_RS14670	0.213693	6.21769	0.454233	1	1.15965
BH695_RS21260	0.266706	3.10353	0.454418	1	1.20306
BH695_RS18710	-0.134707	6.66057	0.454502	1	0.910855
BH695_RS04350	0.395987	2.80008	0.455622	1	1.31584
BH695_RS00700	-0.152937	9.02052	0.455701	1	0.899418
BH695_RS08755	-0.163722	5.77436	0.455732	1	0.892719
BH695_RS22920	0.280487	2.96668	0.455943	1	1.2146
BH695_RS02605	0.270424	3.0092	0.456157	1	1.20616
BH695_RS21385	-0.431305	2.96892	0.456227	1	0.741591
BH695_RS16850	-0.217254	4.45753	0.456352	1	0.860201
BH695_RS07015	0.228803	4.06502	0.456362	1	1.17186
BH695_RS18520	0.294926	1.69829	0.456416	1	1.22682
BH695_RS05735	0.165716	7.32919	0.456488	1	1.12172
BH695_RS07460	-0.137156	7.1843	0.456604	1	0.90931
BH695_RS22285	-0.151393	11.6043	0.456826	1	0.900381
BH695_RS10970	-0.267683	2.6525	0.45706	1	0.830652
BH695_RS21440	0.143942	5.91944	0.457098	1	1.10492
BH695_RS05720	-0.295815	2.83052	0.457215	1	0.814612
BH695_RS08255	-0.192386	7.91946	0.457575	1	0.875157
BH695_RS05315	0.137694	6.32736	0.457917	1	1.10015
BH695_RS28360	-0.37771	0.698741	0.458093	1	0.769658
BH695_RS00185	0.285026	2.39026	0.458094	1	1.21843
BH695_RS03540	-0.156162	5.50119	0.458591	1	0.897409
BH695_RS14425	0.501161	0.335598	0.459207	1	1.41535
BH695_RS13070	-0.327788	2.42433	0.459279	1	0.796757
BH695_RS04640	-0.244233	6.91818	0.459352	1	0.844264
BH695_RS17885	-0.214044	4.27639	0.459384	1	0.862117
BH695_RS05650	-0.161497	6.72486	0.459956	1	0.894097
BH695_RS17505	0.296914	3.82019	0.460248	1	1.22851
BH695_RS25335	0.298425	2.17153	0.460325	1	1.2298
BH695_RS21330	-0.198846	5.1921	0.460371	1	0.871247
BH695_RS19990	0.267925	2.65857	0.460781	1	1.20407
BH695_RS21290	0.439442	0.173222	0.461016	1	1.35608
BH695_RS11915	0.175288	5.02481	0.461267	1	1.12919
BH695_RS00910	0.137821	8.17889	0.461413	1	1.10024
BH695_RS24975	-0.135105	7.49775	0.461433	1	0.910603
BH695_RS08670	-0.139883	6.05336	0.461579	1	0.907593
BH695_RS16580	0.304456	1.83135	0.461692	1	1.23495
BH695_RS13800	-0.265441	7.53402	0.461868	1	0.831944
BH695_RS15900	-0.150453	9.81112	0.462136	1	0.900967
BH695_RS09495	-0.141466	9.92675	0.462204	1	0.906597
BH695_RS24910	0.184873	5.97035	0.462262	1	1.13672
BH695_RS06580	-0.303091	1.04474	0.462541	1	0.810514
BH695_RS19705	-0.155761	6.74845	0.462586	1	0.897659
BH695_RS15100	0.30805	2.218	0.462931	1	1.23803
BH695_RS23340	-0.132685	6.86503	0.463049	1	0.912133
BH695_RS01460	-0.150061	8.81368	0.463854	1	0.901212
BH695_RS11455	0.302228	0.821165	0.463936	1	1.23305
BH695_RS07260	-0.267129	2.17753	0.464429	1	0.830971
BH695_RS18310	-0.245964	3.57551	0.46453	1	0.843252
BH695_RS21470	0.275111	1.87992	0.464613	1	1.21009
BH695_RS05790	0.145727	7.51771	0.464932	1	1.10629
BH695_RS09665	-0.17291	5.03679	0.464976	1	0.887052
BH695_RS20045	0.227884	4.15558	0.465047	1	1.17112
BH695_RS19560	-0.249543	3.75374	0.46521	1	0.841163
BH695_RS20940	0.146693	7.24418	0.465566	1	1.10703
BH695_RS07515	-0.131271	6.99517	0.465827	1	0.913027
BH695_RS24625	-0.197865	5.97942	0.465852	1	0.87184
BH695_RS25125	-0.201035	4.66046	0.465879	1	0.869926
BH695_RS12280	0.155166	5.62628	0.466011	1	1.11355
BH695_RS17755	0.27328	3.38647	0.466465	1	1.20855
BH695_RS17870	0.171156	5.22537	0.466494	1	1.12596
BH695_RS00580	-0.138651	8.81195	0.466661	1	0.908368
BH695_RS24525	0.30532	3.19812	0.466888	1	1.23569
BH695_RS05935	-0.149074	6.22823	0.466959	1	0.901829
BH695_RS02310	-0.335902	1.55969	0.467576	1	0.792289
BH695_RS15005	0.244655	3.71353	0.467761	1	1.18481
BH695_RS21530	0.359689	1.18993	0.468328	1	1.28315
BH695_RS09305	-0.186611	6.22407	0.468594	1	0.878667
BH695_RS00840	-0.17495	5.89074	0.46862	1	0.885798
BH695_RS17975	-0.275047	1.96028	0.469261	1	0.826424
BH695_RS08505	0.287086	2.36394	0.469536	1	1.22017
BH695_RS27540	0.614187	-0.55866	0.469589	1	1.5307
BH695_RS17050	-0.206487	4.46798	0.469597	1	0.866645
BH695_RS13185	0.138571	10.4418	0.469821	1	1.10081
BH695_RS09550	-0.390349	10.5777	0.469887	1	0.762945
BH695_RS07505	-0.160492	5.78617	0.470179	1	0.89472
BH695_RS19275	-0.133618	7.78499	0.471148	1	0.911543
BH695_RS23530	0.148846	6.33652	0.471273	1	1.10868
BH695_RS22610	-0.433656	0.0452514	0.471507	1	0.740383
BH695_RS08115	0.270536	2.19861	0.471585	1	1.20626
BH695_RS15165	-0.139298	9.65009	0.471599	1	0.907961
BH695_RS06270	-0.139245	7.43822	0.471713	1	0.907994
BH695_RS07620	-0.171277	8.71815	0.472452	1	0.888057
BH695_RS23175	0.451371	1.58281	0.472538	1	1.36734
BH695_RS14385	0.340723	3.16422	0.472643	1	1.26639
BH695_RS00080	0.281217	1.3452	0.472792	1	1.21522
BH695_RS26605	0.278187	3.97812	0.473025	1	1.21267
BH695_RS02465	-0.27273	3.1448	0.473182	1	0.827752
BH695_RS21620	0.153051	5.82562	0.473405	1	1.11192
BH695_RS22945	0.384267	0.62902	0.473431	1	1.3052
BH695_RS18060	-0.258368	2.7526	0.473496	1	0.836033
BH695_RS24990	-0.1633	5.191	0.473682	1	0.89298
BH695_RS03995	0.133804	6.38349	0.473768	1	1.09718
BH695_RS06390	-0.189275	4.82991	0.474682	1	0.877046
BH695_RS21250	0.197291	4.43065	0.474769	1	1.14654
BH695_RS07990	-0.218414	4.00983	0.475187	1	0.85951
BH695_RS04345	0.346855	2.80471	0.475383	1	1.27179
BH695_RS11555	-0.137416	10.8117	0.475548	1	0.909146
BH695_RS27345	0.24485	4.59567	0.475587	1	1.18497
BH695_RS18465	0.258819	2.52928	0.475666	1	1.1965
BH695_RS08350	-0.13568	6.08263	0.475668	1	0.910241
BH695_RS09080	-0.157987	9.07446	0.475714	1	0.896275
BH695_RS09195	-0.199326	4.45041	0.475739	1	0.870957
BH695_RS11370	0.324401	0.885552	0.47578	1	1.25214
BH695_RS04235	-0.12861	7.01146	0.476044	1	0.914712
BH695_RS20735	0.353582	6.55731	0.47623	1	1.27773
BH695_RS20240	-0.407347	1.74336	0.476326	1	0.754009
BH695_RS05920	-0.245934	3.36284	0.476555	1	0.84327
BH695_RS24080	0.291053	2.57237	0.476816	1	1.22353
BH695_RS10330	-0.135968	6.02805	0.476905	1	0.910059
BH695_RS23640	0.20869	5.00349	0.477309	1	1.15564
BH695_RS04505	-0.23624	3.58036	0.477996	1	0.848955
BH695_RS03115	-0.141586	7.81234	0.478429	1	0.906522
BH695_RS21010	-0.242254	3.35281	0.47883	1	0.845423
BH695_RS04245	0.281037	4.87316	0.478907	1	1.21507
BH695_RS09365	-0.280302	4.87331	0.478919	1	0.823419
BH695_RS23115	-0.151906	5.7368	0.479077	1	0.90006
BH695_RS06135	0.192873	4.63301	0.479413	1	1.14304
BH695_RS14195	0.14648	9.04708	0.479632	1	1.10687
BH695_RS02110	-0.131602	8.20463	0.479687	1	0.912817
BH695_RS10745	0.328191	2.77735	0.480193	1	1.25544
BH695_RS22050	0.407322	3.92612	0.480233	1	1.32622
BH695_RS07900	0.153764	5.32418	0.480681	1	1.11247
BH695_RS27620	0.386125	1.40142	0.480726	1	1.30688
BH695_RS14515	-0.181702	4.98858	0.481059	1	0.881662
BH695_RS12465	0.2528	2.97049	0.4811	1	1.19152
BH695_RS27695	-0.444176	0.448723	0.481181	1	0.735004
BH695_RS10525	-0.156553	6.048	0.481258	1	0.897166
BH695_RS09905	0.143658	5.64702	0.481546	1	1.1047
BH695_RS00135	0.367227	1.21542	0.481895	1	1.28987
BH695_RS07095	-0.384277	1.82913	0.482269	1	0.766163
BH695_RS20720	-0.159915	8.59782	0.482416	1	0.895078
BH695_RS20520	0.3382	0.605097	0.482643	1	1.26418
BH695_RS07885	0.281202	2.63723	0.483037	1	1.21521
BH695_RS02145	-0.33229	0.934508	0.48346	1	0.794275
BH695_RS08530	0.433555	0.255781	0.483521	1	1.35056
BH695_RS14775	0.14382	5.79573	0.483541	1	1.10483
BH695_RS28280	0.371504	3.03313	0.483572	1	1.2937
BH695_RS16135	-0.259525	2.45564	0.48384	1	0.835363
BH695_RS15220	-0.132894	8.63815	0.485308	1	0.912
BH695_RS27270	-0.290459	2.2505	0.485369	1	0.817642
BH695_RS03515	-0.303006	3.68088	0.485374	1	0.810562
BH695_RS19770	0.135193	6.03619	0.485743	1	1.09824
BH695_RS14410	0.549811	0.188683	0.485778	1	1.46389
BH695_RS04175	0.239621	3.44239	0.485786	1	1.18068
BH695_RS12625	0.284946	2.39054	0.486361	1	1.21836
BH695_RS06085	-0.189143	4.549	0.486386	1	0.877127
BH695_RS09470	-0.134029	9.5558	0.486632	1	0.911283
BH695_RS12680	-0.136878	10.9529	0.486718	1	0.909485
BH695_RS21990	-0.219806	3.81935	0.486745	1	0.858681
BH695_RS11700	-0.237932	3.4415	0.486778	1	0.84796
BH695_RS26805	-0.701884	-0.0930722	0.486881	1	0.614769
BH695_RS21395	-0.217627	3.87022	0.486928	1	0.859979
BH695_RS05250	-0.126583	7.36439	0.487007	1	0.915998
BH695_RS03005	-0.254668	3.53286	0.487517	1	0.83818
BH695_RS01070	-0.13263	10.9559	0.488045	1	0.912167
BH695_RS04950	0.257642	2.74094	0.488062	1	1.19552
BH695_RS19570	0.247438	3.26402	0.488205	1	1.1871
BH695_RS22210	-0.250207	6.52469	0.488592	1	0.840776
BH695_RS22580	0.185417	4.54469	0.488674	1	1.13715
BH695_RS25075	0.3564	1.87109	0.488845	1	1.28023
BH695_RS18940	0.30557	2.71032	0.489124	1	1.23591
BH695_RS23450	0.158242	5.17316	0.489161	1	1.11593
BH695_RS01050	0.256001	3.06505	0.489251	1	1.19416
BH695_RS18525	0.275059	2.21217	0.489806	1	1.21004
BH695_RS24395	0.2486	3.45031	0.490118	1	1.18805
BH695_RS20030	-0.128767	7.87215	0.490333	1	0.914613
BH695_RS15210	-0.129512	8.35245	0.490473	1	0.914141
BH695_RS03405	-0.310945	1.21616	0.490522	1	0.806114
BH695_RS23645	-0.259822	5.62465	0.490678	1	0.835191
BH695_RS21255	0.236173	3.88919	0.490852	1	1.17786
BH695_RS20740	0.434244	1.49932	0.490895	1	1.3512
BH695_RS00935	0.21532	4.72585	0.490946	1	1.16096
BH695_RS13315	-0.257762	1.76328	0.491078	1	0.836385
BH695_RS10015	-0.364102	2.10748	0.491078	1	0.776952
BH695_RS17395	0.375254	0.223875	0.49112	1	1.29707
BH695_RS12505	-0.133654	9.58376	0.491647	1	0.91152
BH695_RS04525	0.185981	4.60119	0.492374	1	1.13759
BH695_RS01500	-0.25317	2.01019	0.492607	1	0.839051
BH695_RS23285	-0.214458	3.93492	0.492854	1	0.86187
BH695_RS09955	0.209303	4.26426	0.493131	1	1.15613
BH695_RS01290	-0.413889	7.77728	0.493157	1	0.750597
BH695_RS07370	-0.221084	6.4843	0.493233	1	0.85792
BH695_RS07020	-0.247823	2.64823	0.493244	1	0.842166
BH695_RS27125	0.161702	5.10886	0.493524	1	1.11861
BH695_RS18510	-0.440349	3.86469	0.494354	1	0.736957
BH695_RS01465	0.141644	8.34062	0.494423	1	1.10316
BH695_RS14920	-0.167039	8.69454	0.495122	1	0.890669
BH695_RS26710	0.438439	-0.499761	0.495692	1	1.35514
BH695_RS20185	0.275048	3.13119	0.495733	1	1.21003
BH695_RS13380	0.236433	3.89827	0.496082	1	1.17808
BH695_RS22380	0.235115	5.18868	0.496409	1	1.177
BH695_RS11500	-0.166523	5.53413	0.496434	1	0.890987
BH695_RS15460	-0.237522	3.52672	0.496597	1	0.848201
BH695_RS06480	0.273488	2.19091	0.497447	1	1.20873
BH695_RS20080	-0.124323	7.38157	0.497479	1	0.917434
BH695_RS25000	-0.12246	7.13409	0.498375	1	0.91862
BH695_RS03950	-0.129957	8.93648	0.498524	1	0.913859
BH695_RS17810	-0.125682	6.22302	0.498587	1	0.916571
BH695_RS24730	0.14061	6.13265	0.49871	1	1.10237
BH695_RS02990	-0.126052	7.88649	0.499014	1	0.916336
BH695_RS17860	-0.359463	6.2994	0.499436	1	0.779455
BH695_RS03075	0.185392	4.55521	0.499499	1	1.13713
BH695_RS24375	0.239968	6.02506	0.499635	1	1.18097
BH695_RS21350	0.267369	1.51293	0.499742	1	1.20361
BH695_RS16995	0.156326	5.09904	0.500078	1	1.11445
BH695_RS03250	0.269199	1.46372	0.500197	1	1.20514
BH695_RS05770	0.272098	1.41409	0.500471	1	1.20756
BH695_RS01870	0.157895	5.29396	0.500477	1	1.11566
BH695_RS23555	-0.159055	5.37425	0.500608	1	0.895612
BH695_RS18650	0.419743	0.288088	0.500817	1	1.33769
BH695_RS16635	-0.188731	7.79093	0.500853	1	0.877377
BH695_RS18160	0.241307	3.05087	0.500996	1	1.18206
BH695_RS12695	0.354856	1.40233	0.501006	1	1.27886
BH695_RS12525	-0.207527	4.81068	0.501336	1	0.86602
BH695_RS18535	0.425694	0.412604	0.501511	1	1.34322
BH695_RS14865	-0.273308	7.80049	0.501844	1	0.82742
BH695_RS23590	-0.128138	11.7398	0.501862	1	0.915012
BH695_RS13415	0.191541	4.23978	0.502509	1	1.14198
BH695_RS14180	0.149251	8.01006	0.502903	1	1.10899
BH695_RS20760	0.262139	2.22396	0.502951	1	1.19926
BH695_RS07240	-0.174532	4.67707	0.503119	1	0.886055
BH695_RS03520	-0.223053	3.82686	0.503495	1	0.856751
BH695_RS11490	-0.241883	3.43566	0.504408	1	0.845641
BH695_RS10915	-0.135431	5.67972	0.504697	1	0.910398
BH695_RS02150	0.274583	1.44896	0.504824	1	1.20964
BH695_RS15680	0.400001	2.81461	0.505182	1	1.31951
[truncated: 2,805 more rows]

## Sheet: Thr + Met Vs Con
ID	log2FC	logCPM	p-value	FDR	Fold change	Gene symbol or feature
BH695_RS03270	2.23613	0.256623	5.25116e-05	0.0228664	4.71132	hypothetical
BH695_RS03170	1.02299	14.0147	3.50648e-05	0.0186623	2.03212	16S rRNA
BH695_RS09610	0.916585	6.21168	1.58576e-06	0.00253193	1.88764
BH695_RS18285	-0.998233	10.9371	3.25185e-06	0.00343199	0.500613
BH695_RS15590	0.850172	6.80845	3.58246e-06	0.00343199	1.80272
BH695_RS27200	0.8636	8.43251	6.79051e-06	0.00542109	1.81957
BH695_RS18290	-0.96318	10.1935	2.80504e-05	0.0186623	0.512925
BH695_RS17825	-0.950562	5.2496	3.30732e-05	0.0186623	0.517431
BH695_RS22825	-1.03004	11.9015	1.36521e-07	0.000326968	0.489695	metK
BH695_RS10420	-0.746933	6.44714	4.98106e-05	0.0228664	0.595869
BH695_RS21570	-1.13353	10.419	5.94332e-08	0.000284685	0.455798	DUF4912 domain-containing protein
BH695_RS14455	0.806769	6.07928	6.17883e-05	0.0246638	1.74929
BH695_RS12565	0.849709	5.52174	0.000114331	0.0421265	1.80214
BH695_RS11120	2.80518	0.329538	0.000172396	0.058984	6.98946
BH695_RS23260	-0.708967	8.26383	0.000186874	0.059675	0.611758
BH695_RS20620	0.708394	6.65287	0.000293999	0.088016	1.63398
BH695_RS24285	1.24604	3.24759	0.000535677	0.143224	2.37189
BH695_RS06840	0.752697	5.4611	0.000538212	0.143224	1.68494
BH695_RS05215	-0.664705	13.3921	0.000581675	0.146643	0.630818
BH695_RS11845	-0.826369	5.07424	0.000747784	0.179094	0.563947
BH695_RS24210	0.633394	6.13553	0.00103261	0.214673	1.55121
BH695_RS15200	-0.599856	6.80051	0.00104497	0.214673	0.65982
BH695_RS22795	-0.674367	12.0092	0.00104999	0.214673	0.626607
BH695_RS24630	-0.647344	8.21552	0.00107561	0.214673	0.638454
BH695_RS11410	0.839026	4.95432	0.00114129	0.218671	1.78884
BH695_RS01825	-1.6686	0.30822	0.00125598	0.224206	0.314558
BH695_RS01415	0.923908	5.631	0.00126379	0.224206	1.89725
BH695_RS11590	1.02937	4.81424	0.00133637	0.228615	2.04113
BH695_RS00140	0.882474	4.96257	0.00142048	0.234624	1.84353
BH695_RS08725	1.22005	2.2328	0.00153118	0.244479	2.32955
BH695_RS02550	0.620731	6.24602	0.0016236	0.250872	1.53765
BH695_RS17550	0.608491	5.97682	0.0020204	0.291994	1.52466
BH695_RS23520	-0.601053	10.7804	0.00202663	0.291994	0.659273
BH695_RS03740	1.63431	0.347888	0.00208616	0.291994	3.1044
BH695_RS01115	-0.592835	8.81677	0.00213357	0.291994	0.663039
BH695_RS22845	-0.717691	5.78878	0.00239349	0.306658	0.60807
BH695_RS13575	-0.575952	8.14149	0.00244535	0.306658	0.670844
BH695_RS15180	-0.568931	7.23785	0.00250542	0.306658	0.674116
BH695_RS15190	-0.55466	6.71336	0.00255614	0.306658	0.680818
BH695_RS08580	1.94671	-0.1769	0.00256082	0.306658	3.85494
BH695_RS11115	1.0077	13.2348	0.00266765	0.31166	2.0107
BH695_RS18985	-0.575812	6.38758	0.00282073	0.312039	0.670908
BH695_RS02415	-0.5801	10.8073	0.00289015	0.312039	0.668917
BH695_RS02045	1.39778	0.71732	0.00290583	0.312039	2.63496
BH695_RS17070	-0.574708	12.5901	0.00301261	0.312039	0.671422
BH695_RS12470	0.571253	6.21994	0.00305712	0.312039	1.48581
BH695_RS15185	-0.614414	7.07992	0.00316477	0.312039	0.653195
BH695_RS07600	0.603955	6.88378	0.00330787	0.312039	1.51988
BH695_RS20090	0.857045	4.37144	0.00335117	0.312039	1.81133
BH695_RS06865	0.541683	6.9058	0.00342323	0.312039	1.45567
BH695_RS00645	0.621228	6.01792	0.00344368	0.312039	1.53818
BH695_RS08605	0.620535	5.57511	0.00348314	0.312039	1.53745
BH695_RS22180	-0.572126	9.11472	0.00351591	0.312039	0.672625
BH695_RS08485	1.07211	2.85102	0.00351777	0.312039	2.10251
BH695_RS02675	1.1361	1.60457	0.0037456	0.326208	2.19787
BH695_RS02115	1.12926	2.55546	0.00394556	0.332049	2.18747
BH695_RS23630	-0.562728	10.6433	0.00396136	0.332049	0.677021
BH695_RS05825	-0.63123	9.5361	0.00402063	0.332049	0.645626
BH695_RS27610	2.07098	-0.518833	0.0042708	0.346731	4.20171
BH695_RS02385	1.30053	1.17926	0.00442218	0.348153	2.4632
BH695_RS28110	1.17293	2.90806	0.00443368	0.348153	2.25469
BH695_RS05205	-0.538428	8.19387	0.00453969	0.350727	0.688521
BH695_RS24615	-0.518618	7.28936	0.00481992	0.366467	0.69804
BH695_RS20325	-0.669225	5.08999	0.00508303	0.376646	0.628845
BH695_RS19160	1.41235	2.74331	0.00511106	0.376646	2.6617
BH695_RS06230	-0.586592	5.86158	0.00526354	0.37676	0.665914
BH695_RS03240	0.989533	4.55606	0.00526992	0.37676	1.98554
BH695_RS18700	0.547864	6.06975	0.00542928	0.381667	1.46192
BH695_RS28300	-0.559919	7.54958	0.00549791	0.381667	0.67834
BH695_RS14210	-0.532145	7.83847	0.0055927	0.382701	0.691526
BH695_RS01165	-0.54616	6.0147	0.00572924	0.386522	0.684841
BH695_RS01920	0.644247	5.16556	0.0058388	0.388442	1.56292
BH695_RS01885	-0.516051	6.52812	0.00593956	0.389733	0.699283
BH695_RS24555	0.509802	6.37204	0.00624368	0.404152	1.42385
BH695_RS03630	1.29946	0.920106	0.00637778	0.407244	2.46137
BH695_RS27635	0.790918	4.40497	0.00646149	0.407244	1.73017
BH695_RS09835	-0.534154	12.4243	0.0065965	0.408077	0.690564
BH695_RS20205	0.752501	5.25237	0.0066451	0.408077	1.68471
BH695_RS23265	-0.647831	7.08255	0.00703883	0.426785	0.638239
BH695_RS11125	0.558002	15.7551	0.00721691	0.431542	1.47223
BH695_RS27990	-1.51162	0.411217	0.0073527	0.431542	0.350718
BH695_RS03755	-0.716669	5.38109	0.00738756	0.431542	0.608501
BH695_RS17685	-0.54348	5.80203	0.00750885	0.433342	0.686114
BH695_RS17785	-0.500856	8.04702	0.00770513	0.436907	0.706687
BH695_RS03285	1.09637	1.26543	0.00775304	0.436907	2.13816
BH695_RS06250	0.671193	5.87302	0.00819872	0.453267	1.59239
BH695_RS12395	-0.482863	6.50993	0.0083159	0.453267	0.715556
BH695_RS25150	0.644782	5.24535	0.00832724	0.453267	1.5635
BH695_RS11405	0.903003	3.764	0.00842705	0.453546	1.86995
BH695_RS23625	0.753974	4.48569	0.00865457	0.460616	1.68643
BH695_RS08720	1.08308	1.22836	0.00908587	0.478256	2.11855
BH695_RS12310	-0.504914	12.8523	0.00934114	0.486348	0.704703
BH695_RS08885	-0.923233	3.30846	0.00958304	0.487763	0.527326
BH695_RS15025	-0.500717	12.5752	0.00973836	0.487763	0.706756
BH695_RS01895	-0.481926	7.79448	0.00976363	0.487763	0.716021
BH695_RS17655	0.683521	5.02193	0.00977563	0.487763	1.60605
BH695_RS05760	0.996084	3.71171	0.00997727	0.492361	1.99458
BH695_RS18950	0.598134	5.3355	0.0100734	0.492361	1.51376
BH695_RS15510	-1.59062	-0.0826568	0.0102261	0.494776	0.332029
BH695_RS01940	0.551058	5.50228	0.0104077	0.496209	1.46516
BH695_RS27235	1.18147	1.31971	0.0104629	0.496209	2.26808
BH695_RS25445	1.44759	-0.010984	0.0106922	0.501829	2.72752
BH695_RS04395	-1.21063	0.556564	0.010831	0.501829	0.43208
BH695_RS16130	0.666864	4.72475	0.0108957	0.501829	1.58762
BH695_RS16235	-0.472394	7.47634	0.0110246	0.501893	0.720768
BH695_RS15230	-0.491764	7.91475	0.0111066	0.501893	0.711155
BH695_RS05765	0.975719	3.56232	0.0113345	0.50488	1.96662
BH695_RS11680	-0.475834	8.06321	0.0113835	0.50488	0.719051
BH695_RS23445	0.706531	4.43127	0.0116481	0.511873	1.63188
BH695_RS13905	-0.550916	5.41858	0.0119417	0.513638	0.682587
BH695_RS20705	0.749455	4.14683	0.0120768	0.513638	1.68116
BH695_RS10235	0.769696	4.10475	0.0121007	0.513638	1.70491
BH695_RS26540	-0.477988	8.09079	0.0121429	0.513638	0.717978
BH695_RS11105	0.466924	6.80119	0.0123154	0.513638	1.38216
BH695_RS22260	0.567135	5.34139	0.0123316	0.513638	1.48158
BH695_RS25280	0.878555	4.02084	0.0124651	0.514723	1.83853
BH695_RS07570	-0.507678	9.66655	0.0128073	0.521359	0.703353
BH695_RS09935	-0.456053	6.45304	0.0130247	0.521359	0.728978
BH695_RS18340	0.482905	6.75585	0.0130573	0.521359	1.39756
BH695_RS23220	0.971611	2.17398	0.0132014	0.521359	1.96103
BH695_RS15195	-0.485134	9.32121	0.0132386	0.521359	0.714431
BH695_RS01170	-0.560237	5.32094	0.0132789	0.521359	0.678191
BH695_RS08320	-0.498165	5.87453	0.0136393	0.521539	0.708007
BH695_RS23000	-0.467522	7.06244	0.0137242	0.521539	0.723206
BH695_RS17925	-0.475183	8.86569	0.0139676	0.521539	0.719376
BH695_RS11595	0.525907	5.66109	0.0139858	0.521539	1.43984
BH695_RS11110	0.611032	7.04558	0.0140424	0.521539	1.52735
BH695_RS12210	-0.477524	11.0002	0.0140951	0.521539	0.718209
BH695_RS20650	1.00041	2.039	0.014117	0.521539	2.00057
BH695_RS20200	0.9593	4.33499	0.0141545	0.521539	1.94437
BH695_RS21960	-0.453939	6.74206	0.0145069	0.526574	0.730047
BH695_RS02735	1.53586	-0.228663	0.0145613	0.526574	2.89961
BH695_RS14745	0.464589	8.43255	0.0146209	0.526574	1.37992
BH695_RS22245	0.53157	5.41114	0.0152181	0.53391	1.4455
BH695_RS18240	1.06163	0.955618	0.0152352	0.53391	2.08729
BH695_RS13455	0.590948	5.01927	0.0152588	0.53391	1.50624
BH695_RS09975	-0.530333	5.44094	0.0152808	0.53391	0.692395
BH695_RS14480	-0.471331	10.8789	0.015382	0.53391	0.721299
BH695_RS23245	-0.461128	8.0403	0.0156054	0.537769	0.726418
BH695_RS22610	-1.67442	-0.232571	0.015808	0.54016	0.313292
BH695_RS22850	-0.460971	6.17143	0.0159003	0.54016	0.726497
BH695_RS21675	-0.491144	6.91158	0.016051	0.540306	0.711461
BH695_RS14680	-0.46429	7.83847	0.0161302	0.540306	0.724828
BH695_RS18275	-0.450944	7.66697	0.0163732	0.544037	0.731564
BH695_RS03965	0.588962	5.23696	0.0164688	0.544037	1.50416
BH695_RS01785	0.453917	8.32198	0.0167198	0.544936	1.36975
BH695_RS05200	-0.468845	9.28091	0.0167235	0.544936	0.722543
BH695_RS21425	0.469299	6.42604	0.0168876	0.546566	1.38444
BH695_RS08550	1.84217	-0.840518	0.0174674	0.554692	3.58549
BH695_RS24610	-0.545573	5.68336	0.0174803	0.554692	0.685119
BH695_RS10275	0.691244	4.25486	0.0176004	0.554692	1.61468
BH695_RS23255	-0.481573	8.9068	0.0177896	0.554692	0.716196
BH695_RS17225	-0.435354	7.11131	0.017833	0.554692	0.739512
BH695_RS08840	0.585761	4.93464	0.0179395	0.554692	1.50083
BH695_RS02975	-0.492112	7.44598	0.0179493	0.554692	0.710984
BH695_RS06815	0.640979	4.55529	0.018359	0.563715	1.55939
BH695_RS16215	-0.466264	7.19574	0.0186201	0.566206	0.723836
BH695_RS01160	-0.447229	6.46532	0.0187704	0.566206	0.73345
BH695_RS21885	0.480999	6.90295	0.0190407	0.566206	1.39571
BH695_RS21785	-0.460622	9.13815	0.0190628	0.566206	0.726673
BH695_RS08145	1.02432	1.18862	0.0190892	0.566206	2.034
BH695_RS14835	-0.874429	1.98632	0.0193092	0.566206	0.54547
BH695_RS04015	-0.455291	6.09434	0.0194247	0.566206	0.729363
BH695_RS05135	0.670439	4.42837	0.0194469	0.566206	1.59156
BH695_RS03960	-0.461792	12.488	0.019504	0.566206	0.726084
BH695_RS17430	0.642485	5.09722	0.0198503	0.57279	1.56102
BH695_RS20280	-0.48165	5.71642	0.0202077	0.578391	0.716158
BH695_RS08315	-0.470674	5.89876	0.0202859	0.578391	0.721627
BH695_RS12405	0.447473	6.15052	0.0205207	0.579604	1.36365
BH695_RS19620	-0.463532	9.34807	0.0205705	0.579604	0.725209
BH695_RS05900	0.462012	5.93707	0.0209677	0.587342	1.37746
BH695_RS14795	-0.467434	5.92625	0.0212433	0.5916	0.72325
BH695_RS03970	1.11722	2.38084	0.0215688	0.597194	2.16928
BH695_RS08405	-0.464057	7.90176	0.0220919	0.608163	0.724945
BH695_RS19920	-1.13238	1.94517	0.022263	0.609071	0.456163
BH695_RS06475	-0.441853	12.5811	0.0223792	0.609071	0.736188
BH695_RS12545	-0.973315	1.57802	0.0227967	0.616928	0.509334
BH695_RS06535	0.481405	5.5573	0.0239064	0.636656	1.3961
BH695_RS10775	-0.500327	5.53869	0.0239502	0.636656	0.706947
BH695_RS15530	-0.441741	8.22213	0.0240028	0.636656	0.736245
BH695_RS18015	0.895862	3.3699	0.0240573	0.636656	1.86072
BH695_RS20895	0.533309	5.56942	0.0246915	0.649848	1.44724
BH695_RS18980	-0.41842	7.79271	0.0250283	0.655113	0.748244
BH695_RS17500	1.02133	3.39787	0.025518	0.662147	2.0298
BH695_RS24275	0.886789	2.23212	0.0256972	0.662147	1.84906
BH695_RS10390	-0.415839	7.71698	0.0257118	0.662147	0.749583
BH695_RS18120	-0.428406	12.9303	0.0266493	0.68262	0.743082
BH695_RS10410	-0.444941	9.84102	0.027168	0.685687	0.734614
BH695_RS15835	-0.463225	5.74727	0.0271883	0.685687	0.725363
BH695_RS24595	0.704617	3.90535	0.0272981	0.685687	1.62971
BH695_RS04565	-0.469605	6.40803	0.0273805	0.685687	0.722162
BH695_RS06260	0.568918	4.80671	0.0274847	0.685687	1.48341
BH695_RS15675	-0.412644	7.9872	0.0278735	0.688523	0.751245
BH695_RS28100	1.10519	0.871349	0.0279554	0.688523	2.15127
BH695_RS12835	-0.456926	6.61505	0.0280296	0.688523	0.728537
BH695_RS17830	-0.756757	3.58642	0.0283543	0.689556	0.591825
BH695_RS02630	0.694427	4.01201	0.0283596	0.689556	1.61824
BH695_RS06550	0.42159	8.88582	0.0293339	0.706634	1.3394
BH695_RS14205	-0.425287	10.0362	0.029357	0.706634	0.744691
BH695_RS25200	-0.420205	8.89656	0.0299208	0.716603	0.747318
BH695_RS08325	-0.867369	1.79331	0.0302183	0.720129	0.548146
BH695_RS04810	-0.410871	6.68648	0.0305389	0.721295	0.752169
BH695_RS18265	-0.474661	7.56755	0.0305685	0.721295	0.719636
BH695_RS11925	0.72207	3.69672	0.0309692	0.721412	1.64955
BH695_RS15110	0.43059	6.28272	0.031002	0.721412	1.34778
BH695_RS05330	-0.424876	8.89285	0.0310252	0.721412	0.744903
BH695_RS16090	0.798008	2.34255	0.0313986	0.726567	1.7387
BH695_RS11850	-0.706088	4.0305	0.0319265	0.734569	0.61298
BH695_RS11435	0.790753	2.80666	0.032065	0.734569	1.72998
BH695_RS08400	-0.465183	5.44759	0.0322045	0.734569	0.724379
BH695_RS02555	0.963782	2.15344	0.0327979	0.743752	1.95042
BH695_RS07040	0.45472	5.58307	0.0330433	0.743752	1.37052
BH695_RS19465	-0.396424	7.19284	0.0330729	0.743752	0.759739
BH695_RS08055	0.790586	2.74463	0.0334171	0.746156	1.72978
BH695_RS08395	-0.421264	8.54024	0.0334913	0.746156	0.74677
BH695_RS21745	-0.393256	7.55894	0.033665	0.746552	0.761409
BH695_RS18990	-0.566484	5.37187	0.0341607	0.746896	0.67526
BH695_RS15020	0.473341	6.40409	0.0343879	0.746896	1.38832
BH695_RS06605	1.1273	0.275344	0.0344474	0.746896	2.1845
BH695_RS25335	0.84479	2.55192	0.0347287	0.746896	1.796
BH695_RS04660	0.897411	0.955068	0.0348725	0.746896	1.86272
BH695_RS12695	1.00057	1.84638	0.0350057	0.746896	2.0008
BH695_RS16230	-0.388762	7.13205	0.035338	0.746896	0.763785
BH695_RS23335	1.14448	0.0980301	0.0354372	0.746896	2.21067
BH695_RS20765	0.805595	2.29719	0.0358316	0.746896	1.74787
BH695_RS07395	1.31793	-0.178524	0.0359304	0.746896	2.49308
BH695_RS21635	-0.400803	7.70758	0.0360071	0.746896	0.757437
BH695_RS15105	0.726784	3.50488	0.0362386	0.746896	1.65495
BH695_RS19665	0.413604	5.95995	0.0363599	0.746896	1.33201
BH695_RS05210	-0.403149	8.76503	0.0367247	0.746896	0.756206
BH695_RS17320	-0.534165	5.35091	0.0369806	0.746896	0.690558
BH695_RS16250	0.714348	4.56788	0.0373423	0.746896	1.64074
BH695_RS15225	-0.399815	8.36744	0.0373488	0.746896	0.757955
BH695_RS22855	-0.441905	5.76728	0.0374325	0.746896	0.736162
BH695_RS20170	0.383535	7.45119	0.0377151	0.746896	1.30453
BH695_RS17790	-0.939305	1.17769	0.0377351	0.746896	0.521484
BH695_RS19940	-0.403706	8.76906	0.0380737	0.746896	0.755914
BH695_RS20615	0.568987	6.65938	0.0380745	0.746896	1.48348
BH695_RS07310	0.749373	3.1465	0.0381607	0.746896	1.68106
BH695_RS07585	0.542538	4.96684	0.0383186	0.746896	1.45653
BH695_RS09630	0.870526	2.28953	0.0384508	0.746896	1.82833
BH695_RS21795	-0.392724	8.36795	0.0384771	0.746896	0.76169
BH695_RS15795	0.567523	4.66536	0.0384884	0.746896	1.48198
BH695_RS06650	0.879337	1.12926	0.0384927	0.746896	1.83953
BH695_RS24070	-0.424916	5.93963	0.0385782	0.746896	0.744882
BH695_RS05510	-0.437382	5.66515	0.0386603	0.746896	0.738474
BH695_RS09485	-0.4318	7.49874	0.0387297	0.746896	0.741336
BH695_RS12980	0.519342	5.12458	0.0387998	0.746896	1.4333
BH695_RS21930	-0.376634	6.81842	0.0389011	0.746896	0.770232
BH695_RS26860	1.05009	0.71647	0.0392795	0.746896	2.07066
BH695_RS09615	0.405774	5.97714	0.0394027	0.746896	1.3248
BH695_RS03940	-0.459128	9.1121	0.0394245	0.746896	0.727426
BH695_RS15130	0.866954	1.00046	0.0395434	0.746896	1.82381
BH695_RS06985	0.597896	4.26421	0.0396057	0.746896	1.51351
BH695_RS22320	0.876103	1.09824	0.0399093	0.747261	1.83541
BH695_RS14720	-0.479627	5.13812	0.0401355	0.747261	0.717163
BH695_RS06225	-0.436117	5.70624	0.0403151	0.747261	0.739122
BH695_RS19470	-0.385706	7.91194	0.0404321	0.747261	0.765404
BH695_RS28095	0.808278	2.01214	0.0405498	0.747261	1.75112
BH695_RS24855	1.42205	-0.519624	0.0408134	0.747261	2.67967
BH695_RS07605	-0.377261	6.83997	0.0408881	0.747261	0.769898
BH695_RS07140	-0.749636	2.26282	0.0410245	0.747261	0.594754
BH695_RS26995	-0.382236	6.87554	0.0411516	0.747261	0.767247
BH695_RS06620	0.650138	3.99239	0.0411852	0.747261	1.56932
BH695_RS09075	-0.394608	11.7836	0.0416949	0.747381	0.760696
BH695_RS23145	-0.475815	6.14526	0.0417585	0.747381	0.71906
BH695_RS13715	0.583632	4.41042	0.0417682	0.747381	1.49862
BH695_RS27225	0.869516	1.03396	0.0418159	0.747381	1.82705
BH695_RS15570	0.852227	1.51221	0.0420771	0.749253	1.80529
BH695_RS04655	0.407544	6.01422	0.0428875	0.760848	1.32643
BH695_RS08220	-0.402282	7.72708	0.0431097	0.760848	0.75666
BH695_RS15395	1.00476	0.36392	0.0432048	0.760848	2.00661
BH695_RS23455	-0.420116	9.14171	0.0434072	0.761317	0.747365
BH695_RS22250	0.763431	2.36904	0.0435493	0.761317	1.69752
BH695_RS08025	0.685946	3.63329	0.0440158	0.766675	1.60876
BH695_RS04610	-0.400834	10.4225	0.0441918	0.766952	0.757421
BH695_RS12380	-1.01148	0.327427	0.0445888	0.771049	0.496036
BH695_RS13780	0.719082	3.35746	0.0448214	0.772282	1.64613
BH695_RS17220	-0.429248	7.9114	0.0450978	0.772574	0.742649
BH695_RS24590	1.06592	0.810599	0.0451609	0.772574	2.0935
BH695_RS11130	0.701344	9.6445	0.045456	0.774419	1.62602
BH695_RS07900	0.427446	5.53427	0.0455921	0.774419	1.34485
BH695_RS08360	-0.542184	4.54825	0.0459588	0.774803	0.68673
BH695_RS18020	1.04139	1.13799	0.046006	0.774803	2.05821
BH695_RS14115	-0.388445	11.1262	0.0462605	0.774803	0.763953
BH695_RS02925	-0.518194	4.98013	0.0464933	0.774803	0.698245
BH695_RS14880	1.4425	-0.763031	0.046815	0.774803	2.71792
BH695_RS14605	0.364843	6.7385	0.0468843	0.774803	1.28774
BH695_RS00330	-0.754724	3.14088	0.0469406	0.774803	0.59266
BH695_RS19625	0.762228	1.66169	0.0470802	0.774803	1.69611
BH695_RS05360	-0.690154	3.51979	0.0471989	0.774803	0.619788
BH695_RS11470	-0.420491	7.19983	0.0472322	0.774803	0.74717
BH695_RS08275	-0.38817	9.72115	0.0478171	0.781719	0.764098
BH695_RS12140	-0.3966	5.88985	0.0482217	0.785653	0.759646
BH695_RS01245	0.361798	6.88574	0.0484378	0.786498	1.28503
BH695_RS21790	-0.385179	11.1094	0.0486334	0.787006	0.765684
BH695_RS20780	0.555841	4.43697	0.0489675	0.789727	1.47003
BH695_RS22130	-0.381755	10.9662	0.0492746	0.789727	0.767503
BH695_RS21940	0.881161	1.15915	0.0493672	0.789727	1.84186
BH695_RS18095	0.370718	8.19359	0.049461	0.789727	1.293
BH695_RS23545	-0.381454	11.3101	0.0499376	0.790084	0.767664
BH695_RS00905	0.472738	5.02161	0.0501476	0.790084	1.38774
BH695_RS08265	-0.403661	7.51266	0.0504482	0.790084	0.755938
BH695_RS02130	0.729122	2.02254	0.0505582	0.790084	1.65763
BH695_RS09335	0.511074	4.90593	0.050623	0.790084	1.42511
BH695_RS20730	-0.414899	9.36084	0.0507978	0.790084	0.750072
BH695_RS17730	0.370339	7.33955	0.0508145	0.790084	1.29266
BH695_RS19600	-0.383246	9.40759	0.0509449	0.790084	0.766711
BH695_RS18085	-0.500976	4.95097	0.0510669	0.790084	0.706629
BH695_RS02890	0.43734	10.1991	0.0511328	0.790084	1.35411
BH695_RS20420	0.4058	5.67278	0.0518169	0.796	1.32482
BH695_RS15410	-0.371711	8.3373	0.051848	0.796	0.772865
BH695_RS04180	-0.358668	6.86115	0.0521608	0.798244	0.779885
BH695_RS01410	0.4349	6.28448	0.0524938	0.800782	1.35182
BH695_RS14125	-0.381251	10.1808	0.0528637	0.803067	0.767771
BH695_RS12730	0.684786	3.29094	0.052979	0.803067	1.60746
BH695_RS01320	0.829633	0.977499	0.053474	0.808014	1.77723
BH695_RS10425	-0.757804	1.9918	0.0541365	0.809106	0.591396
BH695_RS00050	-0.422449	8.94001	0.0541752	0.809106	0.746157
BH695_RS04700	0.867129	0.835146	0.0545645	0.809106	1.82403
BH695_RS10405	-0.405316	8.45384	0.0545705	0.809106	0.755071
BH695_RS16360	0.878881	1.75001	0.0545813	0.809106	1.83895
BH695_RS24935	-0.562186	4.59002	0.0548471	0.809106	0.677275
BH695_RS26155	0.981214	0.676501	0.0552014	0.809106	1.97413
BH695_RS24475	0.365964	6.2977	0.0552975	0.809106	1.28874
BH695_RS07455	-0.420041	5.45806	0.0553161	0.809106	0.747403
BH695_RS07520	0.779282	1.6325	0.055429	0.809106	1.71628
BH695_RS04240	0.423987	5.37051	0.0555513	0.809106	1.34163
BH695_RS01250	-0.363841	8.40833	0.0557257	0.809106	0.777093
BH695_RS09370	-0.353991	7.61732	0.0565143	0.809106	0.782416
BH695_RS12185	0.446995	5.1246	0.0565944	0.809106	1.3632
BH695_RS23650	-0.409261	8.64836	0.0569459	0.809106	0.753009
BH695_RS09830	-0.373376	12.8952	0.0572611	0.809106	0.771974
BH695_RS03180	0.448333	15.3182	0.0575679	0.809106	1.36446
BH695_RS20840	0.402248	6.03776	0.057608	0.809106	1.32157
BH695_RS18570	0.875434	1.84213	0.057646	0.809106	1.83456
BH695_RS16495	-0.359923	7.33082	0.057675	0.809106	0.779206
BH695_RS15335	0.379635	7.01092	0.0577764	0.809106	1.30101
BH695_RS03280	1.03787	0.0971628	0.0584456	0.809106	2.05319
BH695_RS21860	0.489086	5.06255	0.0585133	0.809106	1.40356
BH695_RS20910	-0.367097	11.0469	0.0585142	0.809106	0.775341
BH695_RS10490	0.478413	4.86789	0.0586118	0.809106	1.39321
BH695_RS24575	0.6868	3.22565	0.0590826	0.809106	1.60971
BH695_RS02135	0.986823	0.944692	0.0591305	0.809106	1.98182
BH695_RS14815	-0.354553	7.8405	0.0593046	0.809106	0.782112
BH695_RS14320	0.518738	4.72831	0.059379	0.809106	1.4327
BH695_RS24370	-0.367872	9.57015	0.0598333	0.809106	0.774925
BH695_RS20770	0.587551	3.95057	0.0599613	0.809106	1.50269
BH695_RS21340	-0.714331	1.52572	0.0601689	0.809106	0.609488
BH695_RS22155	-0.626313	3.84894	0.0602802	0.809106	0.64783
BH695_RS15845	-0.426274	5.57919	0.0603221	0.809106	0.744181
BH695_RS16815	0.349044	7.46672	0.0604239	0.809106	1.27372
BH695_RS11995	0.355672	7.57252	0.0607706	0.809106	1.27958
BH695_RS16665	-0.36761	13.1845	0.0607813	0.809106	0.775065
BH695_RS15490	-0.370767	7.83274	0.0609105	0.809106	0.773371
BH695_RS20625	0.769952	1.37332	0.0611934	0.809106	1.70521
BH695_RS00255	-0.693468	2.73134	0.0613982	0.809106	0.618366
BH695_RS06645	1.3944	0.660516	0.0614137	0.809106	2.62879
BH695_RS03865	-0.46092	4.97778	0.0614166	0.809106	0.726523
BH695_RS27490	1.26613	-0.396612	0.0614635	0.809106	2.40515
BH695_RS14315	0.412902	6.65079	0.0615749	0.809106	1.33136
BH695_RS14345	0.652348	3.60723	0.0616338	0.809106	1.57172
BH695_RS04405	-0.980004	0.0744071	0.0618135	0.809106	0.506978
BH695_RS02050	0.766609	1.73705	0.0618338	0.809106	1.70127
BH695_RS20900	0.598978	3.95086	0.0621672	0.809106	1.51464
BH695_RS22465	-0.358614	8.67236	0.0624983	0.809106	0.779914
BH695_RS24440	0.695841	2.01685	0.0625237	0.809106	1.61983
BH695_RS17880	-0.680715	4.00664	0.0625561	0.809106	0.623856
BH695_RS22230	0.346104	7.74137	0.0627687	0.809106	1.27112
BH695_RS23400	-0.359286	8.73573	0.0627883	0.809106	0.77955
BH695_RS21815	0.342204	7.13933	0.0629702	0.809106	1.26769
BH695_RS00195	0.688864	3.12367	0.0630544	0.809106	1.61201
BH695_RS23280	-0.357214	8.77204	0.0632623	0.809106	0.78067
BH695_RS01400	-0.42296	7.49675	0.0633669	0.809106	0.745892
BH695_RS27780	0.710612	2.53263	0.063383	0.809106	1.6365
BH695_RS21800	0.341043	6.66675	0.0635123	0.809106	1.26667
BH695_RS04120	-0.534603	4.45109	0.0638196	0.810864	0.690349
BH695_RS21075	1.15349	-0.36689	0.0642539	0.813735	2.22451
BH695_RS18930	-0.344481	7.78069	0.0644145	0.813735	0.787591
BH695_RS16580	0.816702	2.19005	0.0645552	0.813735	1.76137
BH695_RS00420	-0.442567	5.12898	0.0647865	0.813949	0.735824
BH695_RS24225	0.515147	4.47766	0.064912	0.813949	1.42914
BH695_RS22200	-0.394329	7.88711	0.0651109	0.814312	0.760843
BH695_RS13765	-0.880802	1.02123	0.0656761	0.815742	0.543066
BH695_RS28105	0.746416	2.03433	0.0656906	0.815742	1.67762
BH695_RS08305	-0.713729	1.78849	0.0657362	0.815742	0.609742
BH695_RS16465	0.544081	4.23842	0.0659511	0.816294	1.45809
BH695_RS07265	-0.358771	9.41123	0.0665077	0.818823	0.779829
BH695_RS18215	0.50682	6.48493	0.0667711	0.818823	1.42091
BH695_RS19310	-0.525686	4.37907	0.0669567	0.818823	0.694629
BH695_RS08915	0.377023	7.55111	0.0670055	0.818823	1.29866
BH695_RS16245	0.441296	5.88407	0.0670101	0.818823	1.35782
BH695_RS18355	-0.368189	7.55568	0.0672572	0.819751	0.774755
BH695_RS02575	1.23281	-0.228499	0.0677775	0.823861	2.35024
BH695_RS10075	-0.362991	5.94202	0.0681068	0.823861	0.777551
BH695_RS18890	-0.503422	4.74551	0.0681104	0.823861	0.705432
BH695_RS04965	0.625674	3.64771	0.0688543	0.82729	1.54293
BH695_RS08495	0.42356	5.16861	0.0688706	0.82729	1.34123
BH695_RS12500	-0.355888	9.96893	0.068912	0.82729	0.781389
BH695_RS02635	-0.346595	7.93733	0.0691607	0.827464	0.786438
BH695_RS15205	-0.358543	9.18636	0.0693331	0.827464	0.779952
BH695_RS08310	-0.397421	5.45212	0.0694447	0.827464	0.759214
BH695_RS03405	-0.899674	1.06234	0.0705315	0.837146	0.536008
BH695_RS14970	-0.51926	4.34372	0.0706069	0.837146	0.69773
BH695_RS10765	-0.367766	9.98048	0.0714513	0.842808	0.774982
BH695_RS13645	-0.466195	5.6193	0.0715978	0.842808	0.723871
BH695_RS17235	-0.580347	5.43545	0.0716123	0.842808	0.668803
BH695_RS08870	-0.388634	5.71996	0.0718091	0.843053	0.763853
BH695_RS06060	0.693958	1.89644	0.0731057	0.854477	1.61772
BH695_RS24515	0.839822	0.588938	0.073139	0.854477	1.78983
BH695_RS19680	0.522078	5.2895	0.073519	0.854625	1.43602
BH695_RS18735	0.768098	1.44015	0.0736551	0.854625	1.70302
BH695_RS23635	-0.420043	6.55135	0.0736869	0.854625	0.747402
BH695_RS18350	-0.326561	6.81073	0.0742628	0.859224	0.797435
BH695_RS07665	-0.558466	4.05539	0.074951	0.864743	0.679024
BH695_RS17530	-0.347352	10.0213	0.0751391	0.864743	0.786025
BH695_RS12440	-0.337412	7.99187	0.0752814	0.864743	0.79146
BH695_RS07770	0.906687	5.13349	0.0756113	0.866455	1.87474
BH695_RS05600	0.500632	4.51779	0.0761415	0.869283	1.41483
BH695_RS07390	0.728776	1.14869	0.076221	0.869283	1.65723
BH695_RS03935	-0.332691	6.85842	0.0768857	0.872485	0.794054
BH695_RS12430	-0.371105	5.72975	0.0770686	0.872485	0.77319
BH695_RS07635	0.46075	4.74531	0.0770712	0.872485	1.37626
BH695_RS05295	-0.54287	4.12102	0.0779348	0.872485	0.686404
BH695_RS10590	0.776941	2.63432	0.0780109	0.872485	1.71349
BH695_RS15575	1.17044	-0.105069	0.0780336	0.872485	2.25081
BH695_RS08800	-0.34017	8.70132	0.0780985	0.872485	0.789948
BH695_RS04220	-0.335067	7.80031	0.0781242	0.872485	0.792747
BH695_RS10245	0.420215	5.1125	0.0781411	0.872485	1.33813
BH695_RS05485	-0.330229	7.43534	0.0783644	0.872943	0.79541
BH695_RS16285	-0.324673	6.43227	0.078637	0.873947	0.79848
BH695_RS07875	0.705975	2.98724	0.0788542	0.874333	1.63125
BH695_RS00765	-0.414637	9.14809	0.07917	0.875712	0.750208
BH695_RS22580	0.459142	4.75604	0.0793443	0.875712	1.37472
BH695_RS02155	-0.355033	5.81103	0.0799023	0.879844	0.781852
BH695_RS23210	0.890885	3.52503	0.080571	0.88484	1.85431
BH695_RS15345	0.543603	4.01582	0.0807255	0.88484	1.45761
BH695_RS27650	-0.67161	2.01421	0.081489	0.890633	0.627805
BH695_RS00065	-0.345268	9.37118	0.081975	0.890633	0.787162
BH695_RS07450	-0.321035	7.27482	0.0820896	0.890633	0.800495
BH695_RS17090	0.663151	1.76399	0.0820976	0.890633	1.58354
BH695_RS04295	-0.343026	10.6149	0.0821837	0.890633	0.788386
BH695_RS11645	-0.417824	8.89127	0.0825644	0.892279	0.748553
BH695_RS10325	0.545695	4.07871	0.0827081	0.892279	1.45972
BH695_RS20320	-0.521982	7.54017	0.0833023	0.896669	0.696415
BH695_RS21595	-0.316867	6.76064	0.0835328	0.897135	0.802811
BH695_RS01650	0.666549	3.28996	0.0837262	0.8972	1.58727
BH695_RS09490	-0.3392	8.30638	0.0841567	0.899019	0.79048
BH695_RS07820	0.600528	3.72331	0.0842723	0.899019	1.51627
BH695_RS22585	0.672981	1.68288	0.0847191	0.899019	1.59436
BH695_RS01990	1.0671	0.291824	0.0847303	0.899019	2.09522
BH695_RS16855	-0.636108	2.65216	0.0848421	0.899019	0.643446
BH695_RS13040	0.391594	5.61946	0.085346	0.899019	1.31184
BH695_RS17590	-0.340876	6.1092	0.08543	0.899019	0.789562
BH695_RS22335	0.678024	1.61074	0.0856073	0.899019	1.59995
BH695_RS16220	-0.314614	6.57825	0.085632	0.899019	0.804066
BH695_RS01700	0.877472	0.731384	0.0859132	0.899019	1.83715
BH695_RS01145	0.33573	8.2928	0.0861579	0.899019	1.26202
BH695_RS00755	-0.324454	7.83199	0.0866894	0.899019	0.7986
BH695_RS01975	0.639089	2.79047	0.0868689	0.899019	1.55735
BH695_RS01890	-0.33452	9.54524	0.0869045	0.899019	0.793048
BH695_RS23765	0.491358	4.35878	0.0869932	0.899019	1.40577
BH695_RS26925	1.37549	-0.0551086	0.0870693	0.899019	2.59456
BH695_RS23600	0.657378	3.50211	0.0870866	0.899019	1.57721
BH695_RS15625	0.949866	1.87387	0.0874254	0.900576	1.93169
BH695_RS18295	-0.799341	5.33538	0.0876971	0.901436	0.574612
BH695_RS26250	0.957005	1.66032	0.0882652	0.903873	1.94128
BH695_RS14105	-0.332083	11.4086	0.0883116	0.903873	0.794389
BH695_RS14035	0.883594	1.46382	0.0889489	0.904086	1.84497
BH695_RS14715	-0.620517	3.77731	0.0890519	0.904086	0.650438
BH695_RS06955	0.836592	2.92457	0.0890881	0.904086	1.78583
BH695_RS20500	-1.23337	0.569499	0.0892153	0.904086	0.425323
BH695_RS02705	0.810892	2.40014	0.0892761	0.904086	1.7543
BH695_RS02060	-0.375949	12.7883	0.0896544	0.906001	0.770598
BH695_RS01910	-0.72799	1.26234	0.0907824	0.915468	0.603744
BH695_RS07085	0.450066	4.65583	0.0911365	0.916236	1.3661
BH695_RS28510	0.670785	1.75016	0.0914207	0.916236	1.59194
BH695_RS20305	0.4658	5.0497	0.0914323	0.916236	1.38108
BH695_RS01630	0.343746	5.95981	0.0918033	0.9173	1.26905
BH695_RS22665	-1.28422	0.0551236	0.0919215	0.9173	0.410594
BH695_RS22105	0.439052	5.09211	0.0924464	0.917375	1.35571
BH695_RS03460	0.662052	2.68282	0.0926076	0.917375	1.58233
BH695_RS21085	0.350169	5.83253	0.0926553	0.917375	1.27471
BH695_RS09575	-0.332017	11.9351	0.0933412	0.917375	0.794425
BH695_RS09375	-0.331098	9.46145	0.0934085	0.917375	0.794931
BH695_RS00915	-0.441718	8.36493	0.0934512	0.917375	0.736257
BH695_RS12510	-0.328237	9.7049	0.0935964	0.917375	0.796509
BH695_RS15820	-0.409679	4.97373	0.0936132	0.917375	0.752791
BH695_RS23310	0.341465	5.98512	0.0940265	0.917375	1.26704
BH695_RS09380	-0.340489	9.39672	0.0944198	0.917375	0.789774
BH695_RS09895	0.645805	2.39903	0.0947054	0.917375	1.56461
BH695_RS20725	-0.327125	8.71917	0.0948907	0.917375	0.797123
BH695_RS05980	-0.323485	11.8751	0.094897	0.917375	0.799137
BH695_RS13460	1.10919	1.32749	0.0953044	0.917375	2.15725
BH695_RS07460	-0.310174	7.16444	0.0953252	0.917375	0.806545
BH695_RS25205	-0.346325	8.86738	0.0955268	0.917375	0.786585
BH695_RS24010	0.41847	5.18364	0.0955751	0.917375	1.33651
BH695_RS27750	0.329084	5.98149	0.0957152	0.917375	1.25622
BH695_RS15300	0.539074	3.92602	0.0958855	0.917375	1.45304
BH695_RS19090	0.556929	5.16083	0.0959127	0.917375	1.47113
BH695_RS21120	-0.395415	7.92532	0.0959509	0.917375	0.76027
BH695_RS14135	-0.418601	9.97003	0.0961982	0.917907	0.74815
BH695_RS19445	-0.452479	5.01769	0.0966908	0.919301	0.730786
BH695_RS09440	-0.323869	11.5378	0.0967282	0.919301	0.798924
BH695_RS13875	-0.771559	0.601187	0.0972207	0.919599	0.585784
BH695_RS09815	-0.855659	0.729635	0.0972429	0.919599	0.552613
BH695_RS14495	-0.304572	6.74294	0.0974048	0.919599	0.809682
BH695_RS22065	0.383802	5.49556	0.0975274	0.919599	1.30478
BH695_RS21870	0.301601	6.94667	0.0980371	0.922525	1.23251
BH695_RS10705	-0.322794	9.60259	0.0982229	0.922525	0.79952
BH695_RS03990	0.558325	4.79687	0.098815	0.92324	1.47256
BH695_RS07610	-0.336699	7.65705	0.0988976	0.92324	0.791851
BH695_RS13790	0.468391	4.8791	0.0988997	0.92324	1.38357
BH695_RS03810	0.755156	1.13922	0.0993972	0.92324	1.68781
BH695_RS25185	-0.323976	10.5641	0.0996122	0.92324	0.798865
BH695_RS14045	0.647501	3.30131	0.0996136	0.92324	1.56645
BH695_RS22725	0.328905	6.68959	0.0996482	0.92324	1.25606
BH695_RS14845	0.497642	4.12957	0.100318	0.924782	1.4119
BH695_RS07975	0.499	4.31028	0.10033	0.924782	1.41323
BH695_RS24865	0.609326	3.27506	0.100394	0.924782	1.52555
BH695_RS15790	0.750656	3.2854	0.100731	0.925029	1.68256
BH695_RS17680	-0.430338	5.54228	0.100807	0.925029	0.742088
BH695_RS07485	-0.523988	4.00155	0.1016	0.930527	0.695447
BH695_RS24345	1.00123	-0.0574574	0.101836	0.930909	2.0017
BH695_RS20450	-0.407244	5.42487	0.102354	0.932281	0.754062
BH695_RS11605	0.425412	4.72522	0.102594	0.932281	1.34296
BH695_RS22425	0.422084	4.96514	0.102787	0.932281	1.33986
BH695_RS24740	0.876589	4.03597	0.102813	0.932281	1.83603
BH695_RS09540	-0.317476	10.3598	0.10296	0.932281	0.802472
BH695_RS05730	0.927896	1.88852	0.10336	0.934141	1.9025
BH695_RS08230	-0.319618	7.7111	0.103757	0.93473	0.801282
BH695_RS13570	-0.315686	9.03763	0.103816	0.93473	0.803469
BH695_RS22790	-0.736385	9.61833	0.104383	0.935707	0.600241
BH695_RS01045	0.409275	5.01018	0.104481	0.935707	1.32802
BH695_RS24005	-0.314546	8.43983	0.104659	0.935707	0.804104
BH695_RS20335	0.352281	5.59165	0.105158	0.935707	1.27658
BH695_RS25190	-0.390832	8.40141	0.105205	0.935707	0.762689
BH695_RS09635	0.556419	3.63319	0.10528	0.935707	1.47061
BH695_RS17370	-0.420022	4.7952	0.105367	0.935707	0.747413
BH695_RS27220	-0.777006	1.31637	0.105487	0.935707	0.583577
BH695_RS27360	0.667165	3.66454	0.105854	0.937229	1.58795
BH695_RS11360	-1.14673	-0.107125	0.106067	0.937229	0.451647
BH695_RS11990	0.415772	5.66344	0.106245	0.937229	1.33401
BH695_RS08030	-0.361751	8.21205	0.106805	0.938878	0.77822
BH695_RS15060	-1.01302	0.155488	0.106824	0.938878	0.495509
BH695_RS01345	0.595687	2.49308	0.107437	0.942536	1.51119
BH695_RS21095	0.662221	2.97977	0.107972	0.943722	1.58252
BH695_RS17675	-0.302664	7.33974	0.108417	0.943722	0.810754
BH695_RS14130	-0.346383	10.9813	0.108514	0.943722	0.786554
BH695_RS23125	-0.382212	5.23	0.108676	0.943722	0.76726
BH695_RS19040	0.510975	4.10608	0.108748	0.943722	1.42501
BH695_RS23250	-0.308678	6.77428	0.108861	0.943722	0.807382
BH695_RS24095	-0.353153	5.42361	0.109069	0.943722	0.782871
BH695_RS21375	-0.443559	4.52796	0.109155	0.943722	0.735318
BH695_RS02685	-0.518846	4.00578	0.109371	0.943722	0.69793
BH695_RS18580	0.576957	3.17127	0.109673	0.943722	1.4917
BH695_RS27110	0.599815	1.96081	0.10974	0.943722	1.51552
BH695_RS07830	-0.321888	6.06056	0.110311	0.944657	0.800022
BH695_RS22870	-0.445687	5.87678	0.110324	0.944657	0.734235
BH695_RS08290	0.364876	5.21452	0.11044	0.944657	1.28777
BH695_RS20475	-0.321558	5.84429	0.111006	0.947276	0.800205
BH695_RS04430	0.459336	4.28918	0.111142	0.947276	1.37491
BH695_RS15855	-0.594832	1.76836	0.111684	0.948348	0.662122
BH695_RS17525	-0.312851	9.92225	0.11172	0.948348	0.80505
BH695_RS17495	0.308409	7.65618	0.111861	0.948348	1.23834
BH695_RS07890	0.595577	2.0548	0.112501	0.951008	1.51108
BH695_RS07480	-0.424088	4.73581	0.112977	0.951008	0.74531
BH695_RS08245	0.686376	1.09805	0.112978	0.951008	1.60924
BH695_RS13095	0.349432	5.39611	0.113224	0.951008	1.27406
BH695_RS03410	-0.611569	1.29068	0.113668	0.951008	0.654485
BH695_RS20345	-0.325942	8.83184	0.113732	0.951008	0.797777
BH695_RS27690	-0.69108	1.57306	0.113786	0.951008	0.61939
BH695_RS15985	-0.897762	-0.105392	0.113867	0.951008	0.536719
BH695_RS24530	0.305917	6.07976	0.114121	0.951008	1.2362
BH695_RS24800	-0.450687	6.25092	0.114161	0.951008	0.731694
BH695_RS22090	0.403648	4.80101	0.11494	0.955834	1.32285
BH695_RS20555	-0.391295	8.66148	0.115251	0.956764	0.762445
BH695_RS16255	0.554392	3.81326	0.11598	0.959703	1.46855
BH695_RS06595	0.714215	1.53686	0.116006	0.959703	1.64059
BH695_RS18110	-0.317174	9.20495	0.116429	0.961536	0.802641
BH695_RS24560	-0.291927	6.61864	0.116631	0.961536	0.81681
BH695_RS08815	0.343767	6.4387	0.117267	0.961536	1.26907
BH695_RS19305	-0.414812	5.11258	0.117528	0.961536	0.750117
BH695_RS17660	-0.298756	6.29973	0.11764	0.961536	0.812953
BH695_RS07500	-0.286101	6.79917	0.11765	0.961536	0.820115
BH695_RS06785	-0.302989	11.5124	0.117822	0.961536	0.810571
BH695_RS13775	0.582512	2.63665	0.117939	0.961536	1.49745
BH695_RS06625	0.460179	4.18606	0.118273	0.961536	1.37571
BH695_RS19165	-0.617971	2.32609	0.118435	0.961536	0.651587
BH695_RS21610	0.641726	1.92489	0.118461	0.961536	1.56019
BH695_RS20630	0.793927	0.604561	0.118811	0.961536	1.73379
BH695_RS05555	-0.32562	5.7274	0.118841	0.961536	0.797955
BH695_RS01610	0.51982	3.9188	0.119038	0.961536	1.43378
BH695_RS22605	-0.649401	1.16664	0.119543	0.963995	0.637545
BH695_RS16315	-0.340511	5.62803	0.120683	0.965655	0.789761
BH695_RS14090	0.314674	5.84249	0.120953	0.965655	1.24373
BH695_RS00655	-0.358643	5.50301	0.120999	0.965655	0.779898
BH695_RS18640	0.743607	0.896766	0.121056	0.965655	1.67436
BH695_RS10605	0.497369	4.17447	0.1212	0.965655	1.41164
BH695_RS18070	-0.431147	4.52353	0.121489	0.965655	0.741672
BH695_RS08835	0.500508	4.79174	0.121671	0.965655	1.41471
BH695_RS09210	0.562986	3.0141	0.121829	0.965655	1.47732
BH695_RS00250	-0.295464	6.15928	0.122021	0.965655	0.81481
BH695_RS06495	0.501419	7.27362	0.122074	0.965655	1.4156
BH695_RS16415	-0.84035	1.27946	0.122267	0.965655	0.558508
BH695_RS12005	-0.71402	0.645378	0.12246	0.965655	0.609619
BH695_RS18535	0.983634	0.798288	0.122598	0.965655	1.97744
BH695_RS17855	-0.351093	7.92532	0.12303	0.965655	0.78399
BH695_RS04485	-0.739038	1.16573	0.123044	0.965655	0.599139
BH695_RS13105	-0.295597	7.74815	0.123518	0.965655	0.814735
BH695_RS04125	-0.367335	5.09537	0.123774	0.965655	0.775213
BH695_RS09920	-0.44327	4.3104	0.124015	0.965655	0.735465
BH695_RS17230	-0.515099	7.67654	0.124065	0.965655	0.699745
BH695_RS19420	0.851108	2.64578	0.124253	0.965655	1.80389
BH695_RS21070	0.456794	4.1727	0.124538	0.965655	1.37249
BH695_RS15275	-0.54507	3.23037	0.124746	0.965655	0.685358
BH695_RS21280	0.490551	4.4379	0.124993	0.965655	1.40498
BH695_RS17835	-0.378512	4.96591	0.125047	0.965655	0.769231
BH695_RS22840	0.593696	3.45142	0.125375	0.965655	1.50911
BH695_RS25120	0.635326	4.49735	0.125692	0.965655	1.55329
BH695_RS06275	-0.295006	8.00706	0.125745	0.965655	0.815069
BH695_RS09480	-0.341204	9.30096	0.125748	0.965655	0.789382
BH695_RS04190	-0.309761	10.8718	0.12575	0.965655	0.806775
BH695_RS24765	-0.300984	9.88469	0.126022	0.965655	0.811699
BH695_RS03065	-0.799997	0.907344	0.12611	0.965655	0.57435
BH695_RS25320	-0.436675	5.15002	0.126311	0.965655	0.738835
BH695_RS21955	-0.29585	8.81211	0.126701	0.965655	0.814592
BH695_RS00045	-0.302479	11.2621	0.126709	0.965655	0.810858
BH695_RS12905	1.04225	-0.105059	0.126926	0.965655	2.05944
BH695_RS13350	0.579799	3.12412	0.127105	0.965655	1.49464
BH695_RS00750	-0.299628	8.57579	0.127208	0.965655	0.812462
BH695_RS24130	-0.296068	9.1118	0.128476	0.969318	0.814469
BH695_RS02160	0.67017	1.83561	0.128563	0.969318	1.59126
BH695_RS27295	0.890357	0.345513	0.128652	0.969318	1.85364
BH695_RS01980	0.658963	2.68847	0.128686	0.969318	1.57895
BH695_RS22400	-0.286731	8.05206	0.128703	0.969318	0.819757
BH695_RS07335	-0.29621	8.29959	0.129026	0.969409	0.814389
BH695_RS18680	-0.291646	7.47025	0.129326	0.969409	0.81697
BH695_RS06135	0.400068	4.80695	0.12949	0.969409	1.31957
BH695_RS00650	0.363963	5.85298	0.129792	0.969409	1.28696
BH695_RS12165	-0.30155	9.4259	0.130287	0.969409	0.81138
BH695_RS05480	-0.276746	7.15369	0.13029	0.969409	0.825451
BH695_RS05390	0.869048	0.833278	0.130977	0.969409	1.82646
BH695_RS13380	0.513698	4.11359	0.130997	0.969409	1.42771
BH695_RS03640	0.520128	3.53388	0.131098	0.969409	1.43408
BH695_RS14405	0.772988	0.463965	0.131104	0.969409	1.70881
BH695_RS13710	0.485911	3.99921	0.131441	0.969409	1.40047
BH695_RS12845	-0.314085	13.0784	0.131619	0.969409	0.804361
BH695_RS07345	-0.575878	2.2677	0.131627	0.969409	0.670878
BH695_RS11915	0.358553	5.18444	0.131666	0.969409	1.28214
BH695_RS10785	0.293289	6.28064	0.131902	0.969409	1.22543
BH695_RS14160	-0.298639	8.20141	0.131953	0.969409	0.813019
BH695_RS10340	0.578974	3.25195	0.132219	0.969873	1.49379
BH695_RS13650	0.812097	0.399269	0.132504	0.970401	1.75576
BH695_RS27725	-0.313806	6.30451	0.132934	0.970401	0.804516
BH695_RS01405	-0.285363	8.09928	0.132988	0.970401	0.820535
BH695_RS23970	0.343978	6.24034	0.133101	0.970401	1.26925
BH695_RS02995	0.368035	5.0613	0.13391	0.972835	1.29059
BH695_RS19650	-0.287218	8.30748	0.134059	0.972835	0.819481
BH695_RS25275	0.76759	0.809677	0.134077	0.972835	1.70242
BH695_RS19150	-0.30087	9.6787	0.134482	0.972835	0.811763
BH695_RS00535	0.291805	6.06361	0.134616	0.972835	1.22417
BH695_RS06885	0.318127	6.28358	0.134653	0.972835	1.24671
BH695_RS25010	-0.289503	11.5647	0.135125	0.97477	0.818184
BH695_RS09255	0.370631	5.33477	0.135391	0.975221	1.29292
BH695_RS23615	-0.596912	1.66732	0.136032	0.978369	0.661168
BH695_RS17515	0.286386	8.33606	0.136808	0.980287	1.21958
BH695_RS01175	-0.333749	6.33584	0.136846	0.980287	0.793472
BH695_RS00840	-0.386263	5.85512	0.136977	0.980287	0.765109
BH695_RS08690	0.402149	4.56898	0.137117	0.980287	1.32148
BH695_RS19425	0.36941	4.91946	0.137396	0.980402	1.29182
BH695_RS00885	-0.279725	7.94291	0.137543	0.980402	0.823748
BH695_RS23870	-0.272601	7.30256	0.138122	0.98237	0.827825
BH695_RS23990	0.408269	4.61395	0.138229	0.98237	1.32709
BH695_RS28130	-0.820277	-0.0816944	0.138762	0.982867	0.566333
BH695_RS14140	-0.310679	10.3296	0.138904	0.982867	0.806262
BH695_RS09840	-0.581509	8.972	0.138915	0.982867	0.668265
BH695_RS21080	0.600256	2.76805	0.139361	0.983152	1.51599
BH695_RS22710	-0.620454	0.986632	0.139388	0.983152	0.650466
BH695_RS24905	0.282562	8.50309	0.139571	0.983152	1.21635
BH695_RS00595	-0.304882	5.80656	0.139832	0.983447	0.809509
BH695_RS13900	-0.272732	6.44813	0.14051	0.983447	0.82775
BH695_RS12285	-0.282309	8.37545	0.140766	0.983447	0.822274
BH695_RS12755	0.435164	4.4375	0.140798	0.983447	1.35206
BH695_RS09470	-0.288518	9.54396	0.140947	0.983447	0.818743
BH695_RS14450	0.409225	4.80153	0.141043	0.983447	1.32797
BH695_RS05300	-0.596124	3.35645	0.141591	0.983447	0.661529
BH695_RS25155	0.548439	2.39444	0.141819	0.983447	1.4625
BH695_RS08935	-0.352901	12.3686	0.141958	0.983447	0.783008
BH695_RS04150	0.268851	6.59064	0.142869	0.983447	1.20485
BH695_RS02805	0.740018	2.02656	0.142973	0.983447	1.6702
BH695_RS21015	1.08234	-0.0813235	0.143188	0.983447	2.11747
BH695_RS14710	-0.282002	6.17191	0.143209	0.983447	0.822449
BH695_RS09705	-0.278113	8.18662	0.143412	0.983447	0.824669
BH695_RS07250	0.385125	5.06754	0.143766	0.983447	1.30597
BH695_RS09435	-0.330801	11.729	0.143967	0.983447	0.795095
BH695_RS06810	-0.292294	10.546	0.14401	0.983447	0.816603
BH695_RS16225	-0.275181	8.0833	0.144022	0.983447	0.826346
BH695_RS22095	0.419107	4.60778	0.144377	0.983447	1.3371
BH695_RS07660	0.472363	4.16565	0.144388	0.983447	1.38738
BH695_RS24125	-0.284908	6.24047	0.144468	0.983447	0.820794
BH695_RS16595	0.556842	1.81573	0.14449	0.983447	1.47105
BH695_RS18960	-0.318978	7.92047	0.144548	0.983447	0.801638
BH695_RS17130	0.441875	4.36661	0.144946	0.983447	1.35837
BH695_RS22995	-0.709573	0.820687	0.145072	0.983447	0.611501
BH695_RS07185	0.563866	2.23623	0.14575	0.983447	1.47822
BH695_RS16140	-0.546026	2.49477	0.145886	0.983447	0.684904
BH695_RS18540	-0.29293	8.40902	0.146194	0.983447	0.816243
BH695_RS14465	0.542134	1.85309	0.146257	0.983447	1.45612
BH695_RS22135	-0.383276	4.74379	0.146467	0.983447	0.766695
BH695_RS08075	0.40169	4.56934	0.146525	0.983447	1.32105
BH695_RS08280	-0.28317	7.71071	0.14693	0.983447	0.821784
BH695_RS03215	-0.332163	6.56204	0.147674	0.983447	0.794344
BH695_RS24015	-0.274792	8.38896	0.147904	0.983447	0.82657
BH695_RS20235	0.354917	4.97229	0.147922	0.983447	1.27891
BH695_RS05920	-0.508784	3.31139	0.147993	0.983447	0.702814
BH695_RS19055	0.407105	4.785	0.148171	0.983447	1.32602
BH695_RS21430	-0.305611	5.76514	0.148263	0.983447	0.809099
BH695_RS21205	-0.367289	5.65571	0.148554	0.983447	0.775238
BH695_RS10070	-0.287754	6.69705	0.148649	0.983447	0.819176
BH695_RS07980	0.352739	5.15819	0.148724	0.983447	1.27698
BH695_RS08995	0.275964	6.52125	0.148879	0.983447	1.2108
BH695_RS16440	-0.279749	9.02651	0.149216	0.983447	0.823734
BH695_RS23700	1.20498	-0.339991	0.149329	0.983447	2.30534
BH695_RS13145	0.909331	0.1973	0.14947	0.983447	1.87817
BH695_RS17260	0.526434	2.58492	0.1496	0.983447	1.44036
BH695_RS17450	-0.282431	7.90038	0.149771	0.983447	0.822204
BH695_RS00610	0.338927	7.02763	0.149889	0.983447	1.26482
BH695_RS11210	0.357652	5.33183	0.150316	0.983447	1.28134
BH695_RS15330	-0.302631	10.0378	0.150426	0.983447	0.810772
BH695_RS10225	-0.362101	9.69836	0.150891	0.983447	0.778031
BH695_RS10840	-0.344614	10.5655	0.150951	0.983447	0.787519
BH695_RS07145	-0.515136	3.13415	0.151143	0.983447	0.699727
BH695_RS13625	-0.375402	9.88359	0.151289	0.983447	0.770891
BH695_RS03135	0.811098	2.79797	0.151345	0.983447	1.75455
BH695_RS09570	0.38485	4.71443	0.151597	0.983447	1.30572
BH695_RS14505	0.265428	6.73462	0.151802	0.983447	1.20199
BH695_RS25045	0.439562	4.25968	0.151964	0.983447	1.35619
BH695_RS14040	0.680364	1.43157	0.152542	0.983447	1.60254
BH695_RS17215	-0.275633	7.03673	0.152617	0.983447	0.826088
BH695_RS01750	-0.278171	10.3221	0.152779	0.983447	0.824636
BH695_RS05840	-0.282539	7.01622	0.153091	0.983447	0.822143
BH695_RS27365	0.268411	7.81246	0.15325	0.983447	1.20448
BH695_RS16845	-0.373243	5.22702	0.153402	0.983447	0.772045
BH695_RS16535	-0.276446	11.8894	0.153414	0.983447	0.825623
BH695_RS14685	-0.405474	5.95276	0.153439	0.983447	0.754988
BH695_RS23660	0.489051	3.64191	0.153711	0.983447	1.40352
BH695_RS19145	-0.317103	10.1818	0.153831	0.983447	0.80268
BH695_RS09475	-0.308234	8.23477	0.153953	0.983447	0.80763
BH695_RS13550	-0.278346	8.83523	0.153984	0.983447	0.824536
BH695_RS06735	0.377788	4.9435	0.154488	0.985353	1.29935
BH695_RS18270	-0.428699	6.95544	0.15491	0.986728	0.742931
BH695_RS08785	0.488899	6.2109	0.155134	0.98684	1.40337
BH695_RS18280	-0.274262	6.40259	0.155548	0.988163	0.826873
BH695_RS11380	0.333892	5.11541	0.155995	0.989689	1.26041
BH695_RS06265	0.379526	5.59702	0.156285	0.990216	1.30091
BH695_RS14535	0.477433	3.80383	0.156633	0.990891	1.39226
BH695_RS00055	-0.322043	10.5246	0.156805	0.990891	0.799936
BH695_RS24400	0.466103	3.77814	0.157325	0.991321	1.38137
BH695_RS16895	0.868693	-0.203343	0.157558	0.991321	1.82601
BH695_RS06730	-0.270079	7.87576	0.158088	0.991321	0.829274
BH695_RS18360	0.307603	5.46042	0.158102	0.991321	1.23765
BH695_RS20980	-0.312967	7.27503	0.158356	0.991321	0.804984
BH695_RS00745	-0.348113	9.84554	0.158385	0.991321	0.785611
BH695_RS01970	0.653116	2.88839	0.158628	0.991321	1.57256
BH695_RS25180	-0.295211	9.37017	0.158667	0.991321	0.814953
BH695_RS18105	0.308935	6.3408	0.159254	0.991321	1.23879
BH695_RS01590	0.77905	0.178509	0.159306	0.991321	1.716
BH695_RS06360	-0.517616	2.70479	0.159428	0.991321	0.698525
BH695_RS00880	-0.300347	9.9424	0.159442	0.991321	0.812057
BH695_RS25015	-0.261763	6.96117	0.159803	0.991321	0.834068
BH695_RS22165	-0.398991	4.42745	0.159953	0.991321	0.758389
BH695_RS10385	0.484196	3.59089	0.160194	0.991321	1.39881
BH695_RS05550	0.270523	8.74895	0.160295	0.991321	1.20624
BH695_RS16725	-0.285	7.10176	0.160413	0.991321	0.820742
BH695_RS06425	0.59105	3.26176	0.160598	0.991321	1.50634
BH695_RS28160	0.74172	0.158929	0.161084	0.993039	1.67217
BH695_RS22930	0.374323	4.65216	0.161593	0.993397	1.29623
BH695_RS24665	0.381799	4.73317	0.161675	0.993397	1.30297
BH695_RS05045	0.619892	1.18805	0.162322	0.993397	1.53676
BH695_RS07800	0.430196	4.63984	0.162356	0.993397	1.34742
BH695_RS08040	-0.284965	6.04583	0.162488	0.993397	0.820761
BH695_RS15840	-0.359606	4.78011	0.162817	0.993397	0.779377
BH695_RS05310	0.333968	5.66838	0.162827	0.993397	1.26048
BH695_RS14260	0.346186	4.97897	0.16302	0.993397	1.2712
BH695_RS04140	0.672296	2.82042	0.163175	0.993397	1.59361
BH695_RS05915	-0.396685	5.37684	0.163216	0.993397	0.759601
BH695_RS22515	0.635549	0.954863	0.163706	0.993994	1.55353
BH695_RS12690	0.646003	1.17962	0.16393	0.993994	1.56483
BH695_RS05090	0.500935	3.63048	0.164016	0.993994	1.41513
BH695_RS23420	0.289873	6.32816	0.164563	0.993994	1.22253
BH695_RS24790	0.492916	4.18882	0.164624	0.993994	1.40729
BH695_RS10440	0.524591	4.49346	0.164742	0.993994	1.43853
BH695_RS03540	-0.301888	5.49435	0.165201	0.993994	0.81119
BH695_RS00465	-0.427751	4.20216	0.165459	0.993994	0.74342
BH695_RS21740	0.453491	4.28205	0.165751	0.993994	1.36935
BH695_RS09600	0.452484	4.37348	0.165829	0.993994	1.36839
BH695_RS21970	0.423684	4.40618	0.165858	0.993994	1.34135
BH695_RS04915	0.793004	1.60575	0.166039	0.993994	1.73268
BH695_RS23055	0.491494	3.40016	0.166246	0.993994	1.4059
BH695_RS07050	-0.260716	7.43124	0.1664	0.993994	0.834674
BH695_RS04290	0.345917	4.92323	0.166473	0.993994	1.27096
BH695_RS21325	-0.257193	6.99725	0.166817	0.993994	0.836714
BH695_RS04525	0.363294	4.75799	0.166842	0.993994	1.28636
BH695_RS08500	0.383649	4.90833	0.167485	0.995805	1.30464
BH695_RS08765	-0.314109	5.23958	0.167561	0.995805	0.804347
BH695_RS15370	0.327925	5.28775	0.168247	0.998642	1.25521
BH695_RS16460	0.470111	4.3186	0.169382	1	1.38522
BH695_RS08600	0.505441	2.55473	0.169426	1	1.41956
BH695_RS16475	-0.511173	2.74197	0.169692	1	0.701652
BH695_RS08095	0.466013	3.92324	0.169968	1	1.38129
BH695_RS11735	-0.253519	7.53219	0.170576	1	0.838848
BH695_RS05465	0.65039	1.75853	0.171195	1	1.56959
BH695_RS14010	-0.381113	7.1314	0.171299	1	0.767845
BH695_RS17280	-0.551857	1.03148	0.173528	1	0.682142
BH695_RS24600	0.274754	5.84104	0.173625	1	1.20979
BH695_RS11450	-0.261426	7.35295	0.17379	1	0.834263
BH695_RS08530	0.69581	0.464386	0.174442	1	1.61979
BH695_RS15785	-0.528818	1.19667	0.174818	1	0.693122
BH695_RS18140	-0.287418	9.43872	0.175062	1	0.819367
BH695_RS13855	0.536873	1.72383	0.175155	1	1.45082
BH695_RS08425	0.563115	2.58983	0.175678	1	1.47746
BH695_RS05370	-0.326934	5.61881	0.175724	1	0.797229
BH695_RS17975	-0.501945	1.92956	0.175874	1	0.706154
BH695_RS11555	-0.265069	10.812	0.175959	1	0.832159
BH695_RS11515	-0.261086	8.76827	0.176029	1	0.83446
BH695_RS12425	-0.306697	6.05455	0.176517	1	0.808491
BH695_RS11180	-0.266006	7.94211	0.176603	1	0.831619
BH695_RS06185	0.391787	4.68555	0.176987	1	1.31202
BH695_RS07035	0.350002	4.87857	0.17722	1	1.27456
BH695_RS22875	-0.269141	7.22684	0.177647	1	0.829814
BH695_RS15660	-0.312129	11.9051	0.178187	1	0.805452
BH695_RS13685	0.284393	5.80402	0.178523	1	1.2179
BH695_RS02230	0.255649	6.3192	0.179936	1	1.19387
BH695_RS23320	0.411953	4.17823	0.180215	1	1.33049
BH695_RS06945	0.487478	2.99726	0.180457	1	1.40199
BH695_RS02470	0.289542	5.9944	0.18064	1	1.22225
BH695_RS27445	-0.570837	1.46193	0.180725	1	0.673226
BH695_RS06470	-0.266479	8.5494	0.180736	1	0.831346
BH695_RS05260	0.302612	5.45893	0.180817	1	1.23338
BH695_RS13835	-0.376272	4.94592	0.181153	1	0.770426
BH695_RS00265	-0.365955	4.50002	0.181319	1	0.775955
BH695_RS00300	0.475076	3.54877	0.181667	1	1.38999
BH695_RS23395	0.386484	7.47919	0.182197	1	1.3072
BH695_RS11585	0.415613	4.01417	0.182222	1	1.33387
BH695_RS21805	0.444927	6.00023	0.18295	1	1.36125
BH695_RS14165	-0.265192	9.27756	0.182998	1	0.832088
BH695_RS04155	-0.28826	8.82898	0.183029	1	0.818889
BH695_RS24325	-0.27865	7.25596	0.183194	1	0.824362
BH695_RS11155	-0.27041	7.42829	0.183376	1	0.829084
BH695_RS12465	0.516346	3.17839	0.183853	1	1.43033
BH695_RS09800	0.256091	7.8663	0.184245	1	1.19424
BH695_RS05380	-0.258765	8.96265	0.185297	1	0.835803
BH695_RS07060	-0.462591	9.39716	0.185461	1	0.725682
BH695_RS03520	-0.453728	3.7871	0.185912	1	0.730153
BH695_RS20970	0.545032	3.45369	0.185945	1	1.45905
BH695_RS05810	-0.246984	7.81726	0.186137	1	0.842656
BH695_RS15715	-0.282804	5.93503	0.186167	1	0.821992
BH695_RS01395	-0.332825	7.50639	0.186745	1	0.79398
BH695_RS13445	0.242493	7.04984	0.186841	1	1.18304
BH695_RS16735	0.47865	3.52474	0.186905	1	1.39344
BH695_RS11930	-0.249857	17.2511	0.186972	1	0.84098
BH695_RS24465	0.245259	6.32971	0.18736	1	1.18531
BH695_RS16260	0.345747	4.75499	0.187412	1	1.27081
BH695_RS25340	0.450711	3.71799	0.188159	1	1.36671
BH695_RS12060	0.467908	4.77304	0.188623	1	1.3831
BH695_RS18035	-0.257159	9.29685	0.188908	1	0.836734
BH695_RS21220	-0.395085	4.83921	0.189029	1	0.760444
BH695_RS20165	0.481885	2.32447	0.189143	1	1.39657
BH695_RS17385	0.484815	2.93467	0.189585	1	1.39941
BH695_RS03230	0.258237	7.98325	0.190109	1	1.19602
BH695_RS10985	0.483149	3.06069	0.190411	1	1.39779
BH695_RS15850	-0.473455	3.05318	0.190696	1	0.720238
BH695_RS01960	0.331581	4.90023	0.190789	1	1.25839
BH695_RS13010	0.440293	3.99657	0.19088	1	1.35688
BH695_RS10805	-0.277473	5.56399	0.191182	1	0.825035
BH695_RS24215	0.335744	4.78311	0.191395	1	1.26203
BH695_RS19675	0.250348	7.74148	0.191486	1	1.18949
BH695_RS15440	-0.786805	-0.312335	0.191857	1	0.579626
BH695_RS15355	-0.284479	8.67173	0.192015	1	0.821038
BH695_RS08345	-0.312279	5.16589	0.192234	1	0.805368
BH695_RS22785	0.473714	3.82267	0.192497	1	1.38868
BH695_RS03815	0.50588	2.83815	0.193092	1	1.41999
BH695_RS17410	0.708838	0.511418	0.193596	1	1.63449
BH695_RS00245	0.383809	4.23529	0.19365	1	1.30478
BH695_RS05950	0.266484	5.74341	0.19366	1	1.20287
BH695_RS27125	0.303143	5.24513	0.193669	1	1.23383
BH695_RS18820	0.463782	4.35075	0.194296	1	1.37915
BH695_RS16560	0.437843	3.65411	0.194722	1	1.35458
BH695_RS02355	-0.276483	7.50019	0.194939	1	0.825601
BH695_RS18710	-0.236628	6.67279	0.195021	1	0.848727
BH695_RS11200	-0.25314	9.30665	0.195455	1	0.839068
BH695_RS16790	-0.240554	7.49376	0.195526	1	0.84642
BH695_RS18525	0.53779	2.42029	0.195683	1	1.45175
BH695_RS21660	-0.243504	6.63203	0.196108	1	0.844692
BH695_RS00040	-0.259809	10.1217	0.196258	1	0.835199
BH695_RS08655	0.465368	3.76948	0.196327	1	1.38067
BH695_RS25355	0.587375	1.51966	0.196518	1	1.50251
BH695_RS26275	0.462087	3.81937	0.196582	1	1.37753
BH695_RS19300	-0.310861	7.77074	0.196681	1	0.806161
BH695_RS19770	0.25084	6.1577	0.196745	1	1.1899
BH695_RS06020	-0.259797	6.79983	0.19704	1	0.835205
BH695_RS01215	0.655677	0.397932	0.19714	1	1.57536
BH695_RS02715	-0.46052	3.27233	0.197338	1	0.726724
BH695_RS22975	-0.255746	6.12833	0.197943	1	0.837554
BH695_RS12295	0.356166	4.48559	0.198079	1	1.28002
BH695_RS06990	0.432835	3.87202	0.198375	1	1.34988
BH695_RS04135	0.383063	4.17996	0.198504	1	1.30411
BH695_RS09590	-0.242917	6.23185	0.198858	1	0.845035
BH695_RS13540	0.468854	3.01953	0.198904	1	1.38401
BH695_RS17940	0.722777	0.347129	0.198912	1	1.65036
BH695_RS19645	-0.318988	11.8508	0.198934	1	0.801632
BH695_RS22745	-0.283611	5.42502	0.199696	1	0.821532
BH695_RS08645	-0.407768	4.84708	0.199713	1	0.753789
BH695_RS22325	0.742559	0.690773	0.199851	1	1.67314
BH695_RS19195	0.262147	5.8626	0.199998	1	1.19926
BH695_RS23185	0.445579	3.56462	0.200258	1	1.36186
BH695_RS04470	0.325514	4.89203	0.200646	1	1.25311
BH695_RS04065	0.279013	5.43208	0.200817	1	1.21336
BH695_RS16505	-0.236311	6.48133	0.200943	1	0.848913
BH695_RS07130	-0.456353	3.62497	0.201014	1	0.728826
BH695_RS21145	-0.254375	9.75889	0.201106	1	0.83835
BH695_RS18495	-0.269172	7.38745	0.201147	1	0.829796
BH695_RS05385	0.471008	3.67443	0.201287	1	1.38608
BH695_RS20035	0.456361	3.26979	0.202228	1	1.37208
BH695_RS14690	-0.469045	2.74223	0.202432	1	0.722443
BH695_RS06485	0.419665	3.86415	0.202726	1	1.33762
BH695_RS00400	0.407183	4.66047	0.203972	1	1.32609
BH695_RS23780	0.464826	2.62921	0.204238	1	1.38015
BH695_RS02330	-1.18653	-0.0803383	0.204292	1	0.439358
BH695_RS07125	-0.343911	4.60969	0.20446	1	0.787903
BH695_RS18480	-0.256413	5.90884	0.204496	1	0.837167
BH695_RS21700	-0.247904	6.99923	0.205233	1	0.842119
BH695_RS23435	-0.242478	8.62004	0.205501	1	0.845292
BH695_RS26805	-0.934611	-0.0842108	0.205751	1	0.523183
BH695_RS11775	0.522698	1.55817	0.206175	1	1.43664
BH695_RS18445	-0.246257	7.03389	0.20645	1	0.843081
BH695_RS27430	0.254049	9.42536	0.20664	1	1.19255
BH695_RS17760	0.406147	4.08885	0.206912	1	1.32514
BH695_RS01240	1.15942	-0.368365	0.206971	1	2.23368
BH695_RS11710	-0.244776	10.833	0.207246	1	0.843947
BH695_RS17875	-0.351963	5.14885	0.207416	1	0.783517
BH695_RS14150	-0.248249	9.83137	0.208082	1	0.841918
BH695_RS20315	-0.343648	7.27816	0.208177	1	0.788046
BH695_RS15685	0.670669	2.30928	0.208244	1	1.59181
BH695_RS05420	-0.278159	5.55394	0.208611	1	0.824643
BH695_RS19750	-0.235485	6.56874	0.208716	1	0.849399
BH695_RS09025	0.430451	4.04328	0.20891	1	1.34765
BH695_RS19085	0.433214	5.68909	0.209342	1	1.35024
BH695_RS05975	0.460705	2.33312	0.209364	1	1.37621
BH695_RS28225	0.642236	0.769293	0.209457	1	1.56075
BH695_RS01490	-0.243813	10.5809	0.209969	1	0.844511
BH695_RS00960	-0.247192	9.61034	0.210083	1	0.842535
BH695_RS18400	-0.244702	8.87339	0.210175	1	0.84399
BH695_RS17155	-0.375152	11.7641	0.210365	1	0.771024
BH695_RS02300	-0.265121	5.99443	0.210975	1	0.832129
BH695_RS18320	-0.448842	5.76833	0.211401	1	0.73263
BH695_RS25055	0.430534	3.89349	0.211843	1	1.34773
BH695_RS10540	-0.26083	5.73719	0.211925	1	0.834608
BH695_RS14390	0.593647	0.60313	0.212086	1	1.50906
BH695_RS09845	-0.288891	7.48493	0.212217	1	0.818531
BH695_RS07905	0.278983	5.52419	0.212347	1	1.21334
BH695_RS05455	0.579865	2.1971	0.212527	1	1.49471
BH695_RS11935	0.277865	5.96929	0.212579	1	1.2124
BH695_RS12645	0.430774	3.74756	0.213118	1	1.34796
BH695_RS05670	0.307139	6.32775	0.213164	1	1.23725
BH695_RS11465	0.43869	3.53731	0.213964	1	1.35537
BH695_RS14565	0.479475	4.13108	0.213968	1	1.39424
BH695_RS22110	0.226868	6.60938	0.214042	1	1.17029
BH695_RS17405	0.53606	2.71455	0.214065	1	1.45001
BH695_RS01485	-0.236055	8.38834	0.214947	1	0.849064
BH695_RS05710	-0.228071	7.3467	0.215294	1	0.853776
BH695_RS17840	-0.256419	5.69999	0.215314	1	0.837163
BH695_RS09655	-0.241453	7.66806	0.215503	1	0.845893
BH695_RS18660	0.643769	0.98798	0.216065	1	1.56241
BH695_RS10975	0.370295	4.23271	0.216435	1	1.29262
BH695_RS13175	0.256755	5.76597	0.216863	1	1.19479
BH695_RS24660	0.263613	5.55732	0.216993	1	1.20048
BH695_RS21215	0.24719	5.87847	0.21721	1	1.18689
BH695_RS14005	-0.279084	7.52322	0.217495	1	0.824114
BH695_RS08415	-0.267919	8.45172	0.217496	1	0.830517
BH695_RS27500	0.496742	2.43672	0.217506	1	1.41102
BH695_RS05930	-0.233084	6.25426	0.217616	1	0.850814
BH695_RS00515	-0.23903	11.1306	0.217667	1	0.847315
BH695_RS09750	-0.240935	10.8951	0.21852	1	0.846197
BH695_RS25475	0.628578	2.4128	0.218653	1	1.54604
BH695_RS09465	-0.251004	9.44927	0.219071	1	0.840312
BH695_RS07190	0.503943	1.84758	0.219697	1	1.41808
BH695_RS00635	0.368273	4.36103	0.219875	1	1.29081
BH695_RS07670	0.47195	2.35117	0.220551	1	1.38698
BH695_RS10550	0.517767	1.57305	0.220559	1	1.43174
BH695_RS04560	0.556212	1.97857	0.220896	1	1.4704
BH695_RS06055	0.448378	2.39806	0.221037	1	1.36451
BH695_RS10595	0.628412	3.04264	0.221158	1	1.54586
BH695_RS16785	0.514924	2.14771	0.221236	1	1.42892
BH695_RS17265	0.470431	1.94296	0.221324	1	1.38552
BH695_RS04845	0.339411	4.49661	0.221377	1	1.26524
BH695_RS03510	-0.24085	9.28875	0.221472	1	0.846246
BH695_RS24815	0.251137	5.90468	0.221504	1	1.19014
BH695_RS00900	0.284806	5.34763	0.221558	1	1.21825
BH695_RS15650	-0.29975	9.27136	0.221571	1	0.812393
BH695_RS06580	-0.620602	0.987904	0.221799	1	0.650399
BH695_RS24075	-0.233584	6.23539	0.221843	1	0.850519
BH695_RS24920	0.353464	4.95865	0.221868	1	1.27763
BH695_RS14145	-0.257311	10.1323	0.222253	1	0.836646
BH695_RS16280	-0.258974	11.3712	0.222444	1	0.835682
BH695_RS21720	-0.265154	10.3406	0.222464	1	0.83211
BH695_RS17185	-0.477857	3.44964	0.222565	1	0.718044
BH695_RS27190	0.469534	1.7503	0.222639	1	1.38466
BH695_RS04990	0.252183	6.04856	0.22389	1	1.19101
BH695_RS01470	0.233448	8.12374	0.224184	1	1.17564
BH695_RS16105	0.444557	2.54707	0.224432	1	1.3609
BH695_RS02390	0.520492	3.41445	0.22446	1	1.43444
BH695_RS08930	0.235055	12.1634	0.22484	1	1.17695
BH695_RS00995	0.225218	7.6002	0.225018	1	1.16895
BH695_RS12410	0.268292	5.36906	0.225128	1	1.20438
BH695_RS06585	-0.543924	1.92529	0.225531	1	0.685903
BH695_RS12070	-0.240839	8.86549	0.225562	1	0.846253
BH695_RS15730	-0.374845	4.12867	0.225627	1	0.771188
BH695_RS07595	-0.238488	6.74453	0.225845	1	0.847633
BH695_RS11400	0.319513	4.72145	0.226245	1	1.24791
BH695_RS01615	0.408251	3.82744	0.226368	1	1.32708
BH695_RS15545	0.452283	2.79984	0.226428	1	1.3682
BH695_RS03995	0.228329	6.49356	0.226594	1	1.17148
BH695_RS13600	0.444409	2.8681	0.227159	1	1.36076
BH695_RS21165	0.226282	6.30571	0.227798	1	1.16982
BH695_RS14445	-0.306398	4.96514	0.228099	1	0.808658
BH695_RS02745	-0.753454	0.175469	0.228114	1	0.593182
BH695_RS17105	0.444293	3.62987	0.228241	1	1.36065
BH695_RS25050	0.391738	4.12906	0.228948	1	1.31197
BH695_RS09700	-0.260791	7.72485	0.228952	1	0.83463
BH695_RS23120	-0.276247	5.20672	0.229095	1	0.825736
BH695_RS03440	0.506106	1.14882	0.229298	1	1.42021
BH695_RS08480	0.52947	3.44979	0.229379	1	1.4434
BH695_RS27075	0.566504	0.588531	0.229677	1	1.48093
BH695_RS03260	0.475297	1.68919	0.229966	1	1.3902
BH695_RS21170	0.266079	5.70023	0.230165	1	1.20253
BH695_RS16365	0.727687	1.71907	0.230411	1	1.65598
BH695_RS10180	-0.229948	8.67561	0.230603	1	0.852666
BH695_RS07580	0.419579	3.43408	0.231051	1	1.33754
BH695_RS14365	-0.414409	3.44688	0.231146	1	0.750327
BH695_RS23175	0.705599	1.79197	0.231198	1	1.63082
BH695_RS24330	-0.268281	6.79039	0.231314	1	0.830308
BH695_RS21265	-0.407689	3.63996	0.231324	1	0.75383
BH695_RS12840	-0.267791	8.11168	0.23161	1	0.83059
BH695_RS06240	-0.452131	1.73601	0.231929	1	0.730962
BH695_RS25690	0.567343	0.660976	0.23203	1	1.48179
BH695_RS28290	-0.300688	4.85853	0.232176	1	0.811865
BH695_RS02965	-0.246482	9.02248	0.23237	1	0.842949
BH695_RS07535	-0.418101	4.02719	0.232378	1	0.748409
BH695_RS14410	0.895521	0.450422	0.232886	1	1.86028
BH695_RS27595	-0.33503	4.3915	0.23303	1	0.792768
BH695_RS12825	-0.231329	9.06893	0.233293	1	0.85185
BH695_RS12685	-0.231272	12.6294	0.233453	1	0.851883
BH695_RS18855	0.230629	6.28423	0.233468	1	1.17335
BH695_RS03290	0.459911	2.36324	0.233694	1	1.37546
BH695_RS00170	-0.341217	5.56126	0.234122	1	0.789375
BH695_RS24320	0.224131	8.06277	0.234422	1	1.16807
BH695_RS22205	-0.228949	8.67403	0.234431	1	0.853256
BH695_RS19250	0.23344	11.3971	0.23465	1	1.17563
BH695_RS08545	0.469161	1.61843	0.234887	1	1.3843
BH695_RS05925	0.426305	3.29001	0.234962	1	1.34379
BH695_RS01870	0.279772	5.41905	0.235014	1	1.214
BH695_RS25315	-0.305647	8.21075	0.235125	1	0.809079
BH695_RS01840	-0.221732	7.26216	0.235341	1	0.857535
BH695_RS17555	0.33158	4.58149	0.23564	1	1.25839
BH695_RS08535	-0.784393	-0.312838	0.235997	1	0.580596
BH695_RS19225	0.701206	-0.0345975	0.236025	1	1.62586
BH695_RS03325	0.276662	5.17514	0.236243	1	1.21139
BH695_RS17065	0.545587	3.66687	0.23639	1	1.45961
BH695_RS23425	-0.393907	5.08517	0.236448	1	0.761066
BH695_RS06850	-0.231419	14.9475	0.236761	1	0.851797
BH695_RS22960	0.528489	1.25634	0.236792	1	1.44242
BH695_RS12740	0.434693	2.57775	0.237065	1	1.35162
BH695_RS06050	0.233268	5.9991	0.237208	1	1.17549
BH695_RS06915	-0.255063	6.67647	0.237221	1	0.83795
BH695_RS25100	-0.234772	8.92805	0.237856	1	0.849819
BH695_RS19245	0.416519	5.38871	0.237886	1	1.3347
BH695_RS23305	0.287202	5.65239	0.237939	1	1.22027
BH695_RS16300	-0.231716	11.8234	0.237952	1	0.851621
BH695_RS15055	0.956031	-0.151472	0.238025	1	1.93997
BH695_RS02510	0.435967	2.44011	0.238027	1	1.35282
BH695_RS27870	0.648138	1.07783	0.239082	1	1.56714
BH695_RS24785	0.235964	6.01578	0.239419	1	1.17769
BH695_RS12745	0.352043	4.14243	0.239489	1	1.27637
BH695_RS21200	-0.217866	7.53507	0.239982	1	0.859836
BH695_RS04675	0.808299	-0.309834	0.240829	1	1.75115
BH695_RS27035	-0.619065	0.344689	0.240891	1	0.651093
BH695_RS26115	0.807164	1.34462	0.241067	1	1.74977
BH695_RS04745	0.48145	1.43977	0.241224	1	1.39615
BH695_RS27250	0.682957	-0.104755	0.241315	1	1.60543
BH695_RS21335	0.261704	5.49221	0.241361	1	1.19889
BH695_RS05820	0.407241	3.47877	0.241388	1	1.32615
BH695_RS21855	0.293691	4.89933	0.242212	1	1.22577
BH695_RS06205	0.398285	5.54428	0.242329	1	1.31794
BH695_RS23920	-0.388394	3.98372	0.243225	1	0.76398
BH695_RS03945	-0.345209	8.55848	0.243254	1	0.787194
BH695_RS18150	-0.227361	9.61538	0.243824	1	0.854196
BH695_RS01355	0.51297	1.39776	0.24385	1	1.42699
BH695_RS00305	0.361279	4.1453	0.244236	1	1.28456
BH695_RS24695	0.322461	4.51098	0.244248	1	1.25046
BH695_RS05745	0.382429	3.95548	0.244588	1	1.30353
BH695_RS07705	0.561707	2.40406	0.245356	1	1.47601
BH695_RS25000	-0.212408	7.15154	0.245385	1	0.863095
BH695_RS24145	0.887586	2.42948	0.245681	1	1.85008
BH695_RS15340	0.461319	1.59632	0.245975	1	1.3768
BH695_RS18925	-0.391158	4.65403	0.245978	1	0.762517
BH695_RS22420	-0.250914	8.01138	0.246146	1	0.840364
BH695_RS14965	0.457845	2.75774	0.246309	1	1.37349
BH695_RS08335	-0.439109	2.68444	0.246366	1	0.73759
BH695_RS10825	0.215893	7.80257	0.24682	1	1.16142
BH695_RS08845	0.311025	4.70025	0.247354	1	1.24059
BH695_RS08860	0.29237	4.96548	0.247643	1	1.22465
BH695_RS25040	0.414962	3.32674	0.247872	1	1.33326
BH695_RS24860	0.308911	4.67927	0.24821	1	1.23877
BH695_RS17725	-0.278779	5.77662	0.248287	1	0.824288
BH695_RS13015	0.223034	6.15571	0.248575	1	1.16719
BH695_RS28410	0.293867	4.81909	0.249147	1	1.22592
BH695_RS11650	-0.340537	9.09387	0.249621	1	0.789748
BH695_RS23775	0.430926	2.27439	0.249749	1	1.3481
BH695_RS22675	0.589132	1.39695	0.249797	1	1.50434
BH695_RS23515	-0.21581	6.80889	0.249942	1	0.861063
BH695_RS20040	0.283908	4.93469	0.2502	1	1.21749
BH695_RS05315	0.213545	6.42741	0.25048	1	1.15953
BH695_RS00275	-0.267579	5.33637	0.250879	1	0.830712
BH695_RS09330	0.277174	5.02964	0.251618	1	1.21182
BH695_RS15480	0.646728	0.159438	0.251737	1	1.56561
BH695_RS05660	0.320504	4.93261	0.251767	1	1.24877
BH695_RS00805	-0.330665	5.44	0.251927	1	0.79517
BH695_RS07350	-0.445727	2.33567	0.25225	1	0.734214
BH695_RS10280	0.755234	1.58388	0.252833	1	1.68791
BH695_RS23275	-0.264438	6.4202	0.252861	1	0.832523
BH695_RS01315	-0.475738	1.16767	0.252872	1	0.719099
BH695_RS13910	-0.297936	4.84506	0.253043	1	0.813415
BH695_RS04310	0.815154	1.22958	0.253165	1	1.75949
BH695_RS23530	0.238116	6.44416	0.253196	1	1.17945
BH695_RS04665	0.316072	4.50313	0.253273	1	1.24494
BH695_RS24725	0.276538	5.51394	0.25357	1	1.21129
BH695_RS06370	-0.426298	2.50298	0.253795	1	0.744169
BH695_RS08050	0.552515	1.92998	0.253924	1	1.46664
BH695_RS01085	0.717	1.08534	0.253952	1	1.64376
BH695_RS28380	0.591967	0.447854	0.254484	1	1.5073
BH695_RS22700	0.681606	-0.103844	0.254732	1	1.60392
BH695_RS14100	-0.309716	9.91605	0.254797	1	0.8068
BH695_RS17360	-0.22554	6.01973	0.25495	1	0.855275
BH695_RS17755	0.434101	3.5366	0.255203	1	1.35107
BH695_RS27175	-0.71614	-0.427814	0.255276	1	0.608724
BH695_RS16375	0.467072	1.71608	0.25534	1	1.3823
BH695_RS19280	-0.231674	8.14921	0.255376	1	0.851646
BH695_RS01310	-0.257471	6.54252	0.255604	1	0.836553
BH695_RS03950	-0.221441	8.95319	0.255609	1	0.857708
BH695_RS24270	0.497015	1.668	0.255783	1	1.41129
BH695_RS16205	-0.378425	4.44864	0.256214	1	0.769277
BH695_RS00685	0.253126	5.43165	0.256309	1	1.19179
BH695_RS06410	0.84745	-0.366174	0.256745	1	1.79932
BH695_RS06555	0.212456	7.61249	0.257012	1	1.15866
BH695_RS28190	0.579483	1.98759	0.257331	1	1.49431
BH695_RS22315	0.435835	2.41133	0.257452	1	1.35269
BH695_RS24480	0.233652	8.41098	0.257871	1	1.17581
BH695_RS04345	0.622689	3.02445	0.257884	1	1.53974
BH695_RS00640	-0.220892	9.1777	0.257942	1	0.858035
BH695_RS02830	-0.209448	7.62231	0.258113	1	0.864868
BH695_RS25215	-0.472433	2.04912	0.258221	1	0.720748
BH695_RS17935	-0.675884	1.8795	0.25849	1	0.625949
BH695_RS24910	0.272201	6.07686	0.25856	1	1.20765
BH695_RS14155	-0.265611	8.73891	0.259385	1	0.831846
BH695_RS17810	-0.212656	6.24204	0.259722	1	0.862947
BH695_RS04315	0.389054	3.61473	0.259733	1	1.30953
BH695_RS22545	-0.405678	4.21133	0.259769	1	0.754881
BH695_RS09340	-0.218938	10.46	0.259835	1	0.859197
BH695_RS13735	0.601966	1.12771	0.259836	1	1.51778
BH695_RS18605	0.401317	3.27665	0.260109	1	1.32071
BH695_RS13035	0.307793	4.54049	0.260286	1	1.23781
BH695_RS16395	0.460626	1.21742	0.260674	1	1.37614
BH695_RS04920	0.746333	0.310667	0.260707	1	1.67752
BH695_RS21840	0.414947	3.46516	0.260717	1	1.33325
BH695_RS17565	0.454923	2.02838	0.261014	1	1.37071
BH695_RS14235	0.211136	6.8606	0.261367	1	1.1576
BH695_RS20845	0.409343	3.45288	0.261528	1	1.32808
BH695_RS00920	-0.226405	8.6304	0.262089	1	0.854762
BH695_RS10300	0.629211	0.197409	0.262153	1	1.54672
BH695_RS09795	0.282009	6.3126	0.26218	1	1.21589
BH695_RS01075	0.290157	4.81374	0.262254	1	1.22277
BH695_RS27965	0.584447	1.01205	0.262276	1	1.49946
BH695_RS17770	0.419153	2.67923	0.262736	1	1.33714
BH695_RS00345	0.208191	6.72611	0.263406	1	1.15524
BH695_RS04390	-0.431127	2.54181	0.263607	1	0.741682
BH695_RS17355	-0.205368	6.68448	0.263795	1	0.867317
BH695_RS15220	-0.216054	8.65888	0.264283	1	0.860917
BH695_RS24620	-0.268031	5.74029	0.264405	1	0.830452
BH695_RS00845	-0.214593	8.36062	0.264636	1	0.861789
BH695_RS15115	0.559094	2.6808	0.264647	1	1.47334
BH695_RS25750	0.644887	1.12997	0.264821	1	1.56362
BH695_RS11920	0.267015	5.14746	0.26485	1	1.20332
BH695_RS12855	-0.391051	5.72342	0.265154	1	0.762574
BH695_RS00510	0.338745	4.10915	0.265753	1	1.26466
BH695_RS02720	-0.587329	0.32817	0.266637	1	0.665574
BH695_RS07760	-0.303089	4.91377	0.266643	1	0.810515
BH695_RS01965	0.398573	4.21164	0.266698	1	1.3182
BH695_RS04280	0.406149	3.15152	0.266868	1	1.32514
BH695_RS23750	-0.269882	6.72349	0.267524	1	0.829387
BH695_RS03160	-0.56789	1.5572	0.267591	1	0.674603
BH695_RS17570	-0.225165	6.72008	0.267928	1	0.855497
BH695_RS04375	0.55805	0.821732	0.268244	1	1.47228
BH695_RS15045	0.525049	2.1773	0.268612	1	1.43898
BH695_RS06245	0.421074	5.92471	0.268804	1	1.33892
BH695_RS04170	0.4726	4.12756	0.268873	1	1.38761
BH695_RS04255	0.426742	2.19265	0.26891	1	1.34419
BH695_RS10760	-0.214366	8.04258	0.269366	1	0.861925
BH695_RS17815	-0.226312	8.57209	0.269437	1	0.854818
BH695_RS11150	-0.215351	7.30755	0.269923	1	0.861337
BH695_RS11340	0.509332	1.67651	0.270014	1	1.42339
BH695_RS19095	0.202733	6.53543	0.270183	1	1.15088
BH695_RS00930	-0.207806	8.15597	0.270491	1	0.865853
BH695_RS07105	0.401253	2.81543	0.270613	1	1.32065
BH695_RS25195	-0.315124	9.71885	0.270639	1	0.803782
BH695_RS01945	0.425698	3.75435	0.271145	1	1.34322
BH695_RS09965	0.579034	0.557923	0.271399	1	1.49385
BH695_RS24570	0.226794	6.31569	0.271708	1	1.17023
BH695_RS09605	0.607833	0.329446	0.27208	1	1.52397
BH695_RS00490	0.229788	6.49936	0.272641	1	1.17266
BH695_RS22495	0.367182	5.38657	0.272712	1	1.28983
BH695_RS09805	0.349312	4.08598	0.272739	1	1.27395
BH695_RS20515	0.428723	1.83475	0.27293	1	1.34604
BH695_RS08520	0.407811	2.18352	0.273198	1	1.32667
BH695_RS00710	0.469307	1.12784	0.273319	1	1.38444
BH695_RS22330	0.405234	2.86857	0.273604	1	1.3243
BH695_RS25420	-0.420074	2.41308	0.273795	1	0.747386
BH695_RS24625	-0.298626	5.99294	0.273885	1	0.813026
BH695_RS19915	-0.398045	3.15176	0.274432	1	0.758886
BH695_RS13830	-0.364066	3.75543	0.274448	1	0.776971
BH695_RS01560	0.526504	0.603851	0.274489	1	1.44043
BH695_RS07950	-0.282877	6.82373	0.274847	1	0.82195
BH695_RS00470	0.403089	3.04712	0.275479	1	1.32234
BH695_RS19925	-0.455439	3.11782	0.275761	1	0.729288
BH695_RS21900	0.252757	7.17366	0.276233	1	1.19148
BH695_RS18670	0.284969	7.75278	0.27665	1	1.21838
BH695_RS09040	-0.356112	8.96397	0.276729	1	0.781267
BH695_RS13030	0.414282	2.56672	0.277029	1	1.33263
BH695_RS13355	0.310572	5.10393	0.27731	1	1.2402
BH695_RS09310	0.438973	3.1646	0.277327	1	1.35564
BH695_RS04680	-0.589451	1.10486	0.277391	1	0.664596
BH695_RS25130	0.281024	4.83765	0.277401	1	1.21506
BH695_RS16295	-0.231846	11.2317	0.277597	1	0.851544
BH695_RS22670	0.642524	0.634043	0.278169	1	1.56106
BH695_RS14520	-0.264119	9.965	0.278225	1	0.832707
BH695_RS01805	0.38248	3.77403	0.278335	1	1.30358
BH695_RS18170	0.230876	5.55025	0.278449	1	1.17355
BH695_RS15210	-0.206421	8.37603	0.278558	1	0.866685
BH695_RS12065	-0.263711	9.32294	0.27875	1	0.832942
BH695_RS27345	0.344351	4.7108	0.278751	1	1.26958
BH695_RS24545	0.408148	2.64032	0.279011	1	1.32698
BH695_RS27280	0.611068	0.0335227	0.279289	1	1.52739
BH695_RS21005	-0.494586	2.56988	0.280028	1	0.709765
BH695_RS12665	0.218295	9.95268	0.280625	1	1.16336
BH695_RS10645	0.488443	2.06152	0.281348	1	1.40293
BH695_RS09315	0.436222	2.74287	0.281402	1	1.35306
BH695_RS22755	-0.231929	7.64112	0.281428	1	0.851496
BH695_RS07815	0.313512	4.24724	0.281557	1	1.24273
BH695_RS27665	0.594638	0.447546	0.281613	1	1.51009
BH695_RS16370	0.472334	1.85911	0.281885	1	1.38735
BH695_RS00110	0.277208	4.85783	0.281913	1	1.21185
BH695_RS24435	0.251413	6.20451	0.282068	1	1.19037
BH695_RS01440	-0.278168	5.80308	0.282368	1	0.824638
BH695_RS20545	0.701637	1.98009	0.282449	1	1.62635
BH695_RS02255	-0.322821	4.10246	0.282604	1	0.799505
BH695_RS13805	-0.304539	4.36258	0.283037	1	0.809701
BH695_RS15460	-0.385025	3.52322	0.283065	1	0.765766
BH695_RS12735	0.460413	2.18796	0.283166	1	1.37594
BH695_RS11600	0.512403	3.9281	0.283765	1	1.42642
BH695_RS04020	-0.267514	5.15991	0.283837	1	0.83075
BH695_RS13585	-0.225386	5.97887	0.283971	1	0.855366
BH695_RS22915	0.444624	3.87922	0.28401	1	1.36096
BH695_RS18090	-0.307497	4.40486	0.284151	1	0.808042
BH695_RS08910	0.208918	6.68883	0.284495	1	1.15582
BH695_RS21780	-0.202572	8.23195	0.284752	1	0.869
BH695_RS24195	0.261649	5.28831	0.284929	1	1.19885
BH695_RS03535	-0.228071	5.56324	0.285012	1	0.853776
BH695_RS10860	0.399532	2.17805	0.285119	1	1.31908
BH695_RS01185	-0.226785	6.3053	0.285129	1	0.854537
BH695_RS01800	-0.231466	5.66568	0.285297	1	0.851769
BH695_RS14910	0.429094	1.74335	0.285523	1	1.34639
BH695_RS02190	-0.282942	5.22427	0.285599	1	0.821913
BH695_RS01210	0.456546	1.79045	0.285702	1	1.37225
BH695_RS15585	0.231891	5.46664	0.28608	1	1.17437
BH695_RS08330	-0.394655	2.70818	0.286408	1	0.760671
BH695_RS03860	-0.413966	2.54126	0.287025	1	0.750557
BH695_RS25570	-0.517499	0.644929	0.287275	1	0.698582
BH695_RS19760	0.286152	5.05333	0.28734	1	1.21938
BH695_RS27630	-0.329001	4.84705	0.287514	1	0.796087
BH695_RS01670	0.235256	5.86937	0.28758	1	1.17712
BH695_RS21730	-0.299981	5.15888	0.287693	1	0.812263
BH695_RS07935	-0.205961	11.0271	0.28822	1	0.866961
BH695_RS22285	-0.218986	11.6321	0.288445	1	0.859169
BH695_RS25325	0.272913	5.79521	0.289212	1	1.20824
BH695_RS12560	0.475828	2.34098	0.289425	1	1.39072
BH695_RS07655	0.260447	5.00557	0.289822	1	1.19785
BH695_RS02785	0.201193	6.20903	0.289868	1	1.14965
BH695_RS14225	0.267466	4.95826	0.290092	1	1.20369
BH695_RS08250	-0.236789	12.79	0.29014	1	0.848632
BH695_RS22905	-0.252933	5.83579	0.290246	1	0.839188
BH695_RS12355	0.444182	1.55034	0.290276	1	1.36054
BH695_RS23675	0.627871	0.857751	0.290617	1	1.54528
BH695_RS15270	-0.424811	3.04424	0.290956	1	0.744937
BH695_RS24775	-0.213057	8.88754	0.290966	1	0.862707
BH695_RS03360	0.293219	7.41887	0.291015	1	1.22537
BH695_RS07855	0.471513	0.834028	0.291268	1	1.38656
BH695_RS02110	-0.198963	8.23264	0.292007	1	0.871177
BH695_RS13100	0.359594	3.74562	0.292231	1	1.28306
BH695_RS15295	0.296119	4.4406	0.292391	1	1.22784
BH695_RS00210	0.423222	1.90139	0.292509	1	1.34092
BH695_RS09620	0.426193	3.61723	0.292743	1	1.34368
BH695_RS12850	-0.205528	9.62904	0.292772	1	0.867221
BH695_RS07490	-0.228674	5.45322	0.292779	1	0.853419
BH695_RS16775	0.414624	1.92589	0.293017	1	1.33295
BH695_RS09460	-0.212895	8.65715	0.293066	1	0.862804
BH695_RS19605	0.373284	3.39848	0.293074	1	1.2953
BH695_RS20175	0.422808	2.59523	0.293157	1	1.34053
BH695_RS03680	0.202367	6.2919	0.293408	1	1.15058
BH695_RS17970	-0.266526	4.9141	0.294192	1	0.831319
BH695_RS20990	-0.203627	6.76676	0.294882	1	0.868365
BH695_RS05365	-0.399342	2.64543	0.295074	1	0.758204
BH695_RS07945	0.197684	6.56703	0.295353	1	1.14686
BH695_RS04250	0.358852	5.40224	0.295439	1	1.2824
BH695_RS24635	0.338458	3.80713	0.295621	1	1.2644
BH695_RS00820	-0.391274	5.26157	0.295761	1	0.762456
BH695_RS25225	0.758759	-0.340025	0.296169	1	1.69203
BH695_RS02770	-0.31894	4.20494	0.296672	1	0.801658
BH695_RS08790	-0.414333	3.41233	0.296735	1	0.750367
BH695_RS06570	0.506462	2.08019	0.296855	1	1.42056
BH695_RS16400	0.389566	2.57035	0.297037	1	1.31
BH695_RS00460	0.379253	3.11772	0.298063	1	1.30067
BH695_RS11840	-0.473699	1.11776	0.298214	1	0.720116
BH695_RS05890	-0.204795	6.16754	0.29832	1	0.867662
BH695_RS18485	-0.395401	2.34961	0.298772	1	0.760278
BH695_RS14120	-0.320955	10.9453	0.299078	1	0.80054
BH695_RS05575	-0.284081	4.6074	0.299561	1	0.821264
BH695_RS08105	-0.200928	6.2791	0.300211	1	0.869991
BH695_RS14705	0.415633	1.53589	0.30054	1	1.33388
BH695_RS02290	0.519277	2.88547	0.300919	1	1.43324
BH695_RS07915	0.489017	0.617888	0.301018	1	1.40349
BH695_RS19450	-0.325545	4.99363	0.301286	1	0.797997
BH695_RS22375	0.257412	5.80151	0.301438	1	1.19533
BH695_RS24745	0.466851	2.92656	0.301762	1	1.38209
BH695_RS11695	0.39816	3.80198	0.302193	1	1.31783
BH695_RS05705	-0.404196	3.52559	0.302421	1	0.755657
BH695_RS09745	-0.20955	10.0497	0.302966	1	0.864807
BH695_RS22680	-0.49638	0.447086	0.30374	1	0.708884
BH695_RS01235	0.846189	-0.365879	0.303787	1	1.79775
BH695_RS01525	0.272651	4.67327	0.303881	1	1.20803
BH695_RS23190	0.623233	1.13691	0.304261	1	1.54032
BH695_RS02875	-0.200077	9.76095	0.304674	1	0.870504
BH695_RS09020	-0.20193	5.99967	0.305051	1	0.869386
BH695_RS04350	0.529068	2.9355	0.305183	1	1.443
BH695_RS21615	0.318745	4.45444	0.305477	1	1.24725
BH695_RS11160	-0.19047	7.59107	0.305668	1	0.87632
BH695_RS12105	-0.278805	4.63476	0.305673	1	0.824274
BH695_RS18530	0.442765	2.26853	0.306067	1	1.35921
BH695_RS11085	0.294879	4.29123	0.306514	1	1.22678
BH695_RS04195	-0.204604	10.54	0.306875	1	0.867777
BH695_RS08190	-0.375298	3.00438	0.307038	1	0.770946
BH695_RS03175	1.08823	0.928904	0.307777	1	2.12612
BH695_RS10935	0.431335	4.38826	0.308157	1	1.34848
BH695_RS22935	-0.209927	7.53498	0.308248	1	0.864581
BH695_RS14920	-0.252246	8.71434	0.308611	1	0.839589
BH695_RS13385	0.217234	6.68583	0.309262	1	1.1625
BH695_RS04735	0.542841	0.291903	0.309457	1	1.45684
BH695_RS17145	0.201676	6.22539	0.309803	1	1.15003
BH695_RS19315	-0.223553	6.07935	0.309903	1	0.856453
BH695_RS17415	0.906343	0.257983	0.309982	1	1.87429
BH695_RS05610	-0.571667	0.363728	0.310536	1	0.672839
BH695_RS04465	0.285267	4.58988	0.310594	1	1.21864
BH695_RS09950	0.212021	5.80332	0.310612	1	1.15831
BH695_RS13310	-0.199793	5.96951	0.311118	1	0.870675
BH695_RS10600	0.247552	5.34554	0.311153	1	1.18719
BH695_RS03295	0.353169	3.68442	0.311226	1	1.27736
BH695_RS04945	0.568707	0.587914	0.311249	1	1.48319
BH695_RS24315	-0.210095	8.80226	0.311465	1	0.86448
BH695_RS19715	0.189794	6.32421	0.312004	1	1.1406
BH695_RS17615	-0.195565	11.4304	0.312745	1	0.873231
BH695_RS15870	-0.396085	1.21634	0.313052	1	0.759918
BH695_RS06480	0.413808	2.32943	0.313162	1	1.3322
BH695_RS22060	0.302842	4.3445	0.313672	1	1.23357
BH695_RS00875	-0.23614	9.60933	0.313956	1	0.849014
BH695_RS25265	-0.760778	0.377787	0.314175	1	0.590178
BH695_RS20610	-0.189166	7.88811	0.314392	1	0.877113
BH695_RS17625	-0.188644	8.0142	0.314705	1	0.87743
BH695_RS03910	-0.324033	10.507	0.314717	1	0.798833
BH695_RS22965	0.48002	1.53685	0.315118	1	1.39476
BH695_RS07120	-0.221391	5.37509	0.3152	1	0.857738
BH695_RS18885	0.528162	1.25685	0.315345	1	1.44209
BH695_RS03115	-0.204352	7.84284	0.315438	1	0.867928
BH695_RS15540	0.210472	6.82839	0.315744	1	1.15707
BH695_RS07495	-0.186108	7.14679	0.31597	1	0.878974
BH695_RS17610	-0.376369	2.47495	0.317043	1	0.770374
BH695_RS13185	0.194766	10.5312	0.317084	1	1.14454
BH695_RS03030	0.326277	3.81808	0.317194	1	1.25377
BH695_RS22380	0.337653	5.30407	0.317251	1	1.2637
BH695_RS17125	-0.189993	7.87738	0.317317	1	0.87661
BH695_RS18450	-0.190656	7.23083	0.317413	1	0.876207
BH695_RS07230	-0.194953	8.96375	0.317911	1	0.873601
BH695_RS03905	-0.228039	5.3321	0.317955	1	0.853795
BH695_RS04830	0.408018	1.66866	0.318269	1	1.32686
BH695_RS09520	0.319898	3.89074	0.318408	1	1.24824
BH695_RS14215	0.195243	6.15183	0.318724	1	1.14492
BH695_RS13985	0.377592	4.03835	0.318947	1	1.29917
BH695_RS01020	-0.182819	6.53905	0.319115	1	0.88098
BH695_RS10745	0.435966	2.89749	0.319678	1	1.35282
BH695_RS09915	0.497593	1.28454	0.319939	1	1.41186
BH695_RS07715	0.300666	4.21422	0.319962	1	1.23171
BH695_RS12640	0.357844	3.52452	0.32009	1	1.28151
BH695_RS02660	-0.198497	7.45169	0.320177	1	0.871458
BH695_RS22835	0.231842	5.27191	0.321542	1	1.17433
BH695_RS12720	0.634765	-0.0123818	0.321786	1	1.55268
BH695_RS00970	-0.314984	4.46218	0.321961	1	0.80386
BH695_RS17200	0.251375	4.94013	0.322089	1	1.19034
BH695_RS27530	0.391178	2.50881	0.322377	1	1.31146
BH695_RS13050	-0.336454	4.11831	0.322524	1	0.791986
BH695_RS08685	0.488666	2.56088	0.322645	1	1.40315
BH695_RS00895	-0.193189	6.28345	0.323256	1	0.87467
BH695_RS18065	-0.25487	5.07129	0.323333	1	0.838062
BH695_RS05220	-0.181672	6.53084	0.323958	1	0.881681
BH695_RS17695	0.467898	2.59021	0.324466	1	1.38309
BH695_RS09940	-0.187118	6.33851	0.324493	1	0.878359
BH695_RS14790	-0.378526	2.53093	0.324502	1	0.769223
BH695_RS26795	0.665436	2.51006	0.324932	1	1.58605
BH695_RS13155	-0.430531	0.965292	0.324957	1	0.741989
BH695_RS11325	-0.466472	1.06398	0.325164	1	0.723732
BH695_RS22750	-0.20061	7.2752	0.325201	1	0.870183
BH695_RS02670	-0.240873	7.77003	0.325482	1	0.846233
BH695_RS18730	0.548804	1.76533	0.325696	1	1.46287
BH695_RS15755	-0.18909	6.21156	0.325963	1	0.877159
BH695_RS12415	0.266229	4.84475	0.326247	1	1.20266
BH695_RS20675	-0.459856	3.44443	0.326723	1	0.727059
BH695_RS17000	0.355957	3.30421	0.327542	1	1.27983
BH695_RS07810	0.303779	4.34466	0.328255	1	1.23437
BH695_RS08385	-0.241186	6.2183	0.328257	1	0.84605
BH695_RS10295	0.559265	0.255034	0.328406	1	1.47352
BH695_RS15875	-0.421741	2.46196	0.32879	1	0.746523
BH695_RS01925	0.206772	5.57899	0.32903	1	1.1541
BH695_RS05105	0.497359	1.16986	0.329078	1	1.41163
BH695_RS07000	-0.567973	-0.154128	0.329082	1	0.674564
BH695_RS26685	-0.404379	2.51767	0.329325	1	0.755561
BH695_RS15080	-0.339155	3.51119	0.329417	1	0.790504
BH695_RS01950	-0.363178	2.14696	0.329706	1	0.77745
BH695_RS20835	0.211282	5.64386	0.329925	1	1.15772
BH695_RS08595	0.516088	1.17764	0.329944	1	1.43007
BH695_RS09445	-0.205372	12.8999	0.330429	1	0.867315
BH695_RS23555	-0.241037	5.39658	0.330665	1	0.846137
BH695_RS21390	-0.180189	6.60672	0.330694	1	0.882587
BH695_RS27275	-0.365146	2.10127	0.331641	1	0.77639
BH695_RS13405	0.552437	0.543781	0.331871	1	1.46656
BH695_RS05030	-0.178794	6.83491	0.332285	1	0.883441
BH695_RS21255	0.307915	3.98824	0.332347	1	1.23792
BH695_RS19550	-0.272287	4.41173	0.332665	1	0.828006
BH695_RS22080	-0.643898	1.261	0.332702	1	0.639981
BH695_RS13140	-0.283663	4.2343	0.332758	1	0.821503
BH695_RS08440	-0.356486	4.8359	0.333139	1	0.781064
BH695_RS01645	0.228423	6.46104	0.333162	1	1.17155
BH695_RS20720	-0.226282	8.62693	0.333354	1	0.854835
BH695_RS04325	0.534287	0.742519	0.333486	1	1.44823
BH695_RS28415	1.4388	0.484307	0.333861	1	2.71095
BH695_RS13950	-0.179051	7.49087	0.334113	1	0.883284
BH695_RS21760	0.292396	4.15702	0.334144	1	1.22467
BH695_RS22100	0.176761	6.64157	0.334595	1	1.13034
BH695_RS22805	-0.198491	5.86582	0.33468	1	0.871462
BH695_RS16175	-0.224369	5.15563	0.334859	1	0.855969
BH695_RS02560	0.424434	1.9309	0.335093	1	1.34205
BH695_RS17295	-0.566976	-0.0362533	0.335625	1	0.67503
BH695_RS05115	0.345359	3.35247	0.335726	1	1.27047
BH695_RS14585	0.315952	3.80576	0.335883	1	1.24483
BH695_RS04410	-0.494015	0.446393	0.33597	1	0.710046
BH695_RS00770	-0.272515	6.76765	0.336314	1	0.827875
BH695_RS20995	-0.429361	3.81363	0.336656	1	0.742591
BH695_RS00105	0.247116	6.88918	0.336676	1	1.18683
BH695_RS16000	0.344938	6.21358	0.336808	1	1.2701
BH695_RS03480	-0.180776	8.15987	0.336872	1	0.882228
BH695_RS11675	0.325729	5.93874	0.336954	1	1.2533
BH695_RS12520	-0.228447	6.86675	0.337034	1	0.853553
BH695_RS17665	-0.298551	4.45318	0.337156	1	0.813069
BH695_RS22815	-0.286534	7.92292	0.337213	1	0.81987
BH695_RS04115	-0.17734	6.56692	0.337247	1	0.884332
BH695_RS19955	-0.347351	5.20169	0.337599	1	0.786026
BH695_RS23085	0.543139	0.292505	0.33768	1	1.45714
BH695_RS07565	0.28777	4.23313	0.337684	1	1.22075
BH695_RS03575	0.312921	3.8214	0.337996	1	1.24222
BH695_RS01775	-0.203667	5.5603	0.338981	1	0.868341
BH695_RS24205	0.184377	8.82909	0.339249	1	1.13633
BH695_RS21985	-0.242355	4.95222	0.339436	1	0.845364
BH695_RS12025	0.38461	1.70245	0.339513	1	1.30551
BH695_RS07700	0.307606	4.90716	0.339519	1	1.23765
BH695_RS07295	-0.228276	5.98839	0.339702	1	0.853654
BH695_RS12330	0.236116	5.1154	0.340019	1	1.17782
BH695_RS19205	0.288675	4.51143	0.340193	1	1.22152
BH695_RS22085	-0.639914	0.524687	0.340346	1	0.641751
BH695_RS10980	0.297842	4.0483	0.340664	1	1.2293
BH695_RS11035	0.800856	0.29338	0.340737	1	1.74213
BH695_RS06280	-0.44933	3.65043	0.341198	1	0.732383
BH695_RS14675	-0.231278	7.15463	0.341583	1	0.85188
BH695_RS24410	0.506426	0.27424	0.3417	1	1.42053
BH695_RS03760	-0.18052	7.72825	0.342851	1	0.882385
BH695_RS04420	-0.177924	7.00843	0.343183	1	0.883974
BH695_RS07150	-0.329247	3.48329	0.343224	1	0.795952
BH695_RS02880	0.192223	5.84778	0.343758	1	1.14252
BH695_RS06145	0.458484	3.93526	0.344207	1	1.3741
BH695_RS04175	0.334827	3.5548	0.344587	1	1.26123
BH695_RS24135	0.178924	6.33384	0.344729	1	1.13204
BH695_RS01875	-0.203827	6.82994	0.344798	1	0.868245
BH695_RS19215	0.341175	4.18576	0.344914	1	1.26679
BH695_RS22310	0.355009	2.38474	0.345168	1	1.27899
BH695_RS04490	0.355477	2.05955	0.345319	1	1.27941
BH695_RS01675	0.212618	5.7631	0.345704	1	1.15879
BH695_RS03035	0.346831	3.00293	0.346065	1	1.27176
BH695_RS23045	0.363976	2.88587	0.346605	1	1.28697
BH695_RS21440	0.185058	6.00096	0.346732	1	1.13686
BH695_RS21725	-0.21686	5.58902	0.346803	1	0.860436
BH695_RS18920	-0.17523	7.70919	0.347421	1	0.885626
BH695_RS21915	0.48509	0.716949	0.347678	1	1.39967
BH695_RS01055	0.343013	2.35941	0.347992	1	1.2684
BH695_RS11280	-0.182245	8.71124	0.348713	1	0.88133
BH695_RS20460	-0.202843	5.58309	0.349389	1	0.868837
BH695_RS07790	0.340184	3.51481	0.349941	1	1.26592
BH695_RS17425	0.345841	4.50699	0.350014	1	1.27089
BH695_RS21345	-0.385784	1.56566	0.350185	1	0.765363
BH695_RS24675	-0.172754	7.26134	0.35019	1	0.887148
BH695_RS22775	0.341084	2.57755	0.351061	1	1.26671
BH695_RS08460	0.173979	7.01909	0.351632	1	1.12817
BH695_RS04980	-0.231372	7.40569	0.35176	1	0.851825
BH695_RS17505	0.371692	3.92107	0.352035	1	1.29387
BH695_RS10305	0.340586	2.82447	0.352821	1	1.26627
BH695_RS02605	0.339518	3.10735	0.353227	1	1.26533
BH695_RS06000	0.277707	4.1799	0.353261	1	1.21227
BH695_RS24395	0.335608	3.55783	0.35342	1	1.26191
BH695_RS27775	0.554333	1.47894	0.3544	1	1.46849
BH695_RS16390	0.177186	6.27603	0.355493	1	1.13068
BH695_RS11315	0.470335	0.573902	0.355611	1	1.38543
BH695_RS27340	0.266879	4.41754	0.355765	1	1.2032
BH695_RS02885	0.217144	12.4337	0.355803	1	1.16243
BH695_RS12240	0.225375	4.98905	0.3564	1	1.16908
BH695_RS08420	0.306317	3.85229	0.3568	1	1.23655
BH695_RS21285	0.181475	9.39684	0.357097	1	1.13404
BH695_RS07615	-0.189513	7.91399	0.357394	1	0.876902
BH695_RS12700	0.49287	0.310279	0.357599	1	1.40724
BH695_RS03725	0.503421	1.15006	0.357761	1	1.41757
BH695_RS02325	-0.423945	1.85635	0.357993	1	0.745383
BH695_RS19810	-0.591214	0.138463	0.358663	1	0.663784
BH695_RS12780	-0.449745	0.572281	0.358668	1	0.732172
BH695_RS09285	-0.59588	-0.339655	0.358882	1	0.661641
BH695_RS15535	0.18398	9.34133	0.358893	1	1.13601
BH695_RS21680	0.299211	3.82434	0.359089	1	1.23047
BH695_RS18315	-0.221287	6.44887	0.359277	1	0.8578
BH695_RS12580	-0.246823	4.73115	0.359326	1	0.84275
BH695_RS18635	0.316806	3.49638	0.359515	1	1.24557
BH695_RS04415	-0.169153	7.47921	0.359533	1	0.889365
BH695_RS19775	0.239054	4.87077	0.360013	1	1.18022
BH695_RS13020	0.366196	2.85205	0.360152	1	1.28895
BH695_RS17120	-0.298754	4.18917	0.360239	1	0.812954
BH695_RS18100	0.193187	6.8166	0.360389	1	1.14329
BH695_RS13800	-0.332582	7.5629	0.360494	1	0.794114
BH695_RS09775	0.350352	2.8315	0.360647	1	1.27487
BH695_RS06600	0.416361	0.919755	0.360755	1	1.33456
BH695_RS05335	-0.407954	8.94485	0.360814	1	0.753692
BH695_RS03690	-0.172824	8.0894	0.360908	1	0.887105
BH695_RS25305	-0.19338	11.1284	0.360956	1	0.874554
BH695_RS04480	0.177866	9.90483	0.361196	1	1.13121
BH695_RS20025	0.378066	2.82578	0.361793	1	1.2996
BH695_RS22770	-0.353451	2.02132	0.361858	1	0.78271
BH695_RS10160	-0.186502	5.85979	0.361894	1	0.878734
BH695_RS03010	-0.231737	7.44224	0.36257	1	0.851609
BH695_RS24200	0.232412	4.88421	0.36293	1	1.1748
BH695_RS03275	0.592803	0.449327	0.363212	1	1.50817
BH695_RS01795	0.352914	2.80173	0.363648	1	1.27714
BH695_RS09665	-0.217438	5.07623	0.363685	1	0.860091
BH695_RS06700	0.319501	3.40673	0.364163	1	1.2479
BH695_RS18755	0.368068	1.91316	0.364517	1	1.29062
BH695_RS18645	0.369067	2.86733	0.364538	1	1.29152
BH695_RS12940	-0.168269	6.84566	0.364672	1	0.88991
BH695_RS01915	-0.40359	1.12798	0.364718	1	0.755975
BH695_RS11630	0.344124	2.1934	0.364897	1	1.26938
BH695_RS07740	0.202405	7.64011	0.365026	1	1.15062
BH695_RS07920	0.655375	-0.552615	0.36504	1	1.57503
BH695_RS27370	0.774928	-0.257984	0.365094	1	1.7111
BH695_RS14875	0.500143	0.589196	0.365165	1	1.41435
BH695_RS08100	0.221778	5.42787	0.365539	1	1.16617
BH695_RS08355	-0.244261	4.66325	0.366052	1	0.844248
BH695_RS11910	0.170404	6.25158	0.366182	1	1.12537
BH695_RS13825	-0.194205	6.70783	0.366473	1	0.874055
BH695_RS01500	-0.351377	2.03198	0.367263	1	0.783835
BH695_RS02395	0.276884	4.18257	0.367294	1	1.21158
BH695_RS01620	-0.195427	5.4824	0.367657	1	0.873315
BH695_RS21715	-0.248754	8.73788	0.367758	1	0.841623
BH695_RS18970	-0.25348	9.69537	0.367776	1	0.838871
BH695_RS05395	-0.353624	1.49463	0.368253	1	0.782615
BH695_RS12540	-0.387871	0.941534	0.368698	1	0.764256
BH695_RS03395	-0.303141	3.64746	0.368703	1	0.810486
BH695_RS21765	0.2958	4.41686	0.368732	1	1.22757
BH695_RS19830	0.732625	0.253843	0.369003	1	1.66166
BH695_RS14460	0.304957	3.6771	0.36924	1	1.23538
BH695_RS13285	-0.385622	1.80644	0.369323	1	0.765449
BH695_RS20635	0.479047	0.346678	0.36947	1	1.39382
BH695_RS07970	-0.44058	1.3898	0.369486	1	0.736839
BH695_RS07475	-0.258041	5.46295	0.369698	1	0.836223
BH695_RS00450	-0.177233	5.95528	0.369783	1	0.884397
BH695_RS15800	0.286395	4.2155	0.369831	1	1.21959
BH695_RS13360	-0.264871	5.14081	0.369861	1	0.832273
BH695_RS18665	0.213058	7.77659	0.369896	1	1.15914
BH695_RS15485	-0.261054	6.88228	0.370046	1	0.834478
BH695_RS20950	0.432277	4.34428	0.370264	1	1.34936
BH695_RS09910	0.199008	5.4845	0.370384	1	1.14791
BH695_RS05350	0.257913	5.07358	0.370495	1	1.19575
BH695_RS24085	0.268108	4.16362	0.370535	1	1.20423
BH695_RS14250	0.176466	6.5442	0.37095	1	1.13011
BH695_RS05305	-0.173886	9.12271	0.371448	1	0.886452
BH695_RS28450	0.350872	2.03228	0.37151	1	1.27533
BH695_RS03560	-0.164112	6.70336	0.371803	1	0.892478
BH695_RS02850	0.177219	7.55554	0.372476	1	1.1307
BH695_RS13720	0.214636	5.06177	0.373136	1	1.16041
BH695_RS27390	0.173954	10.0971	0.373381	1	1.12815
BH695_RS21110	-0.183361	6.19829	0.373577	1	0.880649
BH695_RS20220	-0.168154	8.27328	0.373865	1	0.889981
BH695_RS13045	0.210945	5.36125	0.373961	1	1.15745
BH695_RS17015	-0.162933	6.41556	0.374711	1	0.893207
BH695_RS04330	-0.173513	9.49223	0.374804	1	0.886681
BH695_RS06965	0.179537	5.85463	0.374861	1	1.13252
BH695_RS08705	0.164107	7.19171	0.375182	1	1.12047
BH695_RS09560	0.491988	2.29851	0.375247	1	1.40638
BH695_RS21035	0.418101	1.2184	0.375251	1	1.33617
BH695_RS11690	-0.18206	5.79725	0.375539	1	0.881443
BH695_RS00035	-0.259771	9.72058	0.375929	1	0.835221
BH695_RS14290	-0.261753	4.56615	0.375945	1	0.834074
BH695_RS19230	0.451925	1.23786	0.376212	1	1.36786
BH695_RS13500	0.281144	4.04839	0.37665	1	1.21516
BH695_RS19295	-0.191229	8.45842	0.376776	1	0.875859
BH695_RS05790	0.179089	7.59528	0.376796	1	1.13217
BH695_RS07630	0.475504	2.0016	0.37701	1	1.3904
BH695_RS00965	-0.285955	8.02049	0.377123	1	0.820199
BH695_RS24105	0.212558	5.21561	0.377795	1	1.15874
BH695_RS14545	0.27988	3.88935	0.377845	1	1.21409
BH695_RS07360	0.188875	6.03022	0.37812	1	1.13987
BH695_RS11175	-0.169169	7.87186	0.378178	1	0.889355
BH695_RS28515	-0.372298	4.06903	0.378543	1	0.772551
BH695_RS19990	0.324209	2.74985	0.379028	1	1.25198
BH695_RS27655	0.473516	0.572772	0.379383	1	1.38849
BH695_RS24140	0.168737	6.1257	0.380454	1	1.12407
BH695_RS08695	0.573589	1.62781	0.381029	1	1.48822
BH695_RS04215	-0.207838	8.96621	0.381054	1	0.865834
BH695_RS09125	-0.508267	0.740382	0.38134	1	0.703067
BH695_RS14285	-0.266622	4.33473	0.381378	1	0.831264
BH695_RS20210	0.280597	4.34131	0.38175	1	1.2147
BH695_RS16270	0.201568	5.58699	0.381926	1	1.14995
BH695_RS19330	-0.168309	8.8024	0.382299	1	0.889885
BH695_RS24980	0.165156	8.20231	0.382657	1	1.12129
BH695_RS21605	-0.16265	6.38046	0.38301	1	0.893382
BH695_RS23005	-0.196721	7.60967	0.383234	1	0.872531
BH695_RS18000	0.163962	7.228	0.383391	1	1.12036
BH695_RS09870	0.331041	2.3718	0.383527	1	1.25792
BH695_RS03205	-0.166444	6.23012	0.383781	1	0.891036
BH695_RS05405	-0.164991	6.78082	0.383958	1	0.891934
BH695_RS22150	0.224546	5.2801	0.384089	1	1.16841
BH695_RS12400	0.319517	4.14587	0.384109	1	1.24791
BH695_RS07270	0.162668	7.61591	0.384143	1	1.11936
BH695_RS01570	-0.385699	3.42479	0.384167	1	0.765408
BH695_RS12505	-0.170924	9.62574	0.384866	1	0.888273
BH695_RS21670	-0.192076	5.4335	0.385002	1	0.875345
BH695_RS24710	0.165042	7.88143	0.385076	1	1.1212
BH695_RS23340	-0.158789	6.91242	0.385366	1	0.895777
BH695_RS01370	0.510298	1.97546	0.385401	1	1.42434
BH695_RS04105	0.429405	1.59512	0.385638	1	1.34668
BH695_RS14430	0.488948	1.51847	0.385641	1	1.40342
BH695_RS11565	0.179602	9.60754	0.385786	1	1.13257
BH695_RS10900	0.380347	1.28361	0.386076	1	1.30165
BH695_RS17805	-0.177699	8.71841	0.386168	1	0.884112
BH695_RS07745	0.222799	5.32532	0.386607	1	1.167
BH695_RS15670	0.537027	1.23507	0.38719	1	1.45098
BH695_RS24500	-0.230137	5.184	0.387584	1	0.852554
BH695_RS02945	-0.677669	0.377042	0.387705	1	0.625175
BH695_RS04435	0.32163	3.31894	0.387784	1	1.24974
BH695_RS21515	0.227592	6.48099	0.387914	1	1.17088
BH695_RS10170	-0.177961	7.05654	0.387955	1	0.883951
BH695_RS19460	-0.240451	5.34798	0.388358	1	0.846481
BH695_RS12050	0.245781	6.84738	0.388468	1	1.18573
BH695_RS04790	0.556466	1.0748	0.38852	1	1.47066
BH695_RS20940	0.173953	7.31853	0.388635	1	1.12815
BH695_RS12790	0.265551	4.95179	0.389055	1	1.2021
BH695_RS04235	-0.157495	7.05759	0.38935	1	0.89658
BH695_RS27305	-0.442145	4.69452	0.389355	1	0.736039
BH695_RS10715	0.344799	3.62464	0.38937	1	1.26997
BH695_RS06560	-0.182491	5.59632	0.389379	1	0.88118
BH695_RS19275	-0.162119	7.83131	0.389465	1	0.893712
BH695_RS20140	-0.203263	5.34262	0.3896	1	0.868584
BH695_RS22860	-0.171866	5.91327	0.39012	1	0.887694
BH695_RS07275	0.190139	5.75625	0.390177	1	1.14087
BH695_RS23140	-0.308482	3.18734	0.390452	1	0.807491
BH695_RS08340	-0.409908	4.27374	0.39057	1	0.752671
BH695_RS22170	-0.254929	4.29864	0.390734	1	0.838029
BH695_RS07865	-0.606944	1.06154	0.390922	1	0.656586
BH695_RS02765	0.221597	5.06517	0.390938	1	1.16602
BH695_RS22045	0.371853	5.01394	0.391068	1	1.29401
BH695_RS06750	-0.168165	6.01083	0.391556	1	0.889974
BH695_RS28365	0.513962	0.55749	0.392321	1	1.42797
BH695_RS05655	0.29346	4.27153	0.39236	1	1.22558
BH695_RS17715	0.174264	5.82817	0.393113	1	1.12839
BH695_RS18235	-0.384888	2.0249	0.393167	1	0.765838
BH695_RS00340	0.499932	1.57945	0.393347	1	1.41415
BH695_RS00910	0.162443	8.25159	0.393585	1	1.11918
BH695_RS22645	0.337298	3.24222	0.393598	1	1.26339
BH695_RS00315	0.533392	2.39164	0.393629	1	1.44733
BH695_RS27100	0.518848	0.704305	0.393804	1	1.43281
BH695_RS17870	0.200831	5.30088	0.393889	1	1.14936
BH695_RS01735	0.306607	3.83323	0.39421	1	1.2368
BH695_RS21835	-0.239831	4.46456	0.394521	1	0.846845
BH695_RS14240	0.24512	5.8305	0.39484	1	1.18519
BH695_RS19565	0.402712	3.54702	0.394845	1	1.32199
BH695_RS01260	-0.241014	4.63802	0.395187	1	0.84615
BH695_RS24795	-0.165926	8.94389	0.39541	1	0.891356
BH695_RS12655	0.16138	7.26811	0.395858	1	1.11836
BH695_RS05150	0.316375	4.64808	0.395992	1	1.2452
BH695_RS20145	-0.201372	5.27524	0.396029	1	0.869723
BH695_RS19080	0.17852	8.19388	0.39623	1	1.13172
BH695_RS23590	-0.164334	11.7823	0.396356	1	0.89234
BH695_RS18055	-0.162384	8.21786	0.396604	1	0.893547
BH695_RS03185	0.62441	8.51383	0.396613	1	1.54158
BH695_RS12100	-0.530931	1.88986	0.397569	1	0.692108
BH695_RS23330	0.162672	6.13453	0.397634	1	1.11936
BH695_RS05905	0.223718	4.71492	0.398141	1	1.16774
BH695_RS18490	-0.241755	5.65301	0.39892	1	0.845716
BH695_RS06395	0.332508	2.05964	0.399009	1	1.2592
BH695_RS02425	0.43383	0.870253	0.399185	1	1.35082
BH695_RS12260	0.231123	4.51983	0.399214	1	1.17375
BH695_RS12860	-0.265602	5.22178	0.399342	1	0.831851
BH695_RS10700	-0.245081	5.07867	0.399627	1	0.843769
BH695_RS04955	-0.315648	2.74223	0.399817	1	0.80349
BH695_RS14540	0.35501	3.08252	0.399923	1	1.27899
BH695_RS22050	0.48747	4.03317	0.400204	1	1.40198
BH695_RS20005	-0.163042	8.94245	0.400223	1	0.89314
BH695_RS17560	0.567967	2.49155	0.400618	1	1.48243
BH695_RS22470	0.239471	5.01933	0.401176	1	1.18056
BH695_RS00955	-0.16432	8.24454	0.401679	1	0.892349
BH695_RS10580	0.388755	3.19482	0.401885	1	1.30926
BH695_RS01780	0.36024	1.55915	0.402019	1	1.28364
BH695_RS24985	-0.157035	7.28201	0.402055	1	0.896866
BH695_RS22950	0.399967	1.4735	0.402318	1	1.31948
BH695_RS02020	0.540185	0.291915	0.403135	1	1.45416
BH695_RS05430	-0.653169	0.492289	0.403208	1	0.635882
BH695_RS25070	0.221412	5.00168	0.403834	1	1.16587
BH695_RS22685	-0.336145	1.20632	0.403846	1	0.792155
BH695_RS24365	0.259681	4.07768	0.404192	1	1.19721
BH695_RS12760	0.385058	2.52532	0.404905	1	1.30591
BH695_RS15290	0.297872	3.25059	0.404956	1	1.22933
BH695_RS10875	0.367553	2.50526	0.404968	1	1.29016
BH695_RS07280	-0.198809	5.0763	0.405223	1	0.871269
BH695_RS20395	-0.238667	4.84719	0.405396	1	0.847528
BH695_RS22900	-0.198641	5.08912	0.405453	1	0.871371
BH695_RS27715	0.40519	1.18935	0.405501	1	1.32426
BH695_RS16525	-0.237311	5.29251	0.40609	1	0.848325
BH695_RS28075	-0.322329	2.26825	0.406225	1	0.799778
BH695_RS04640	-0.275406	6.96454	0.406365	1	0.826218
BH695_RS09295	0.303606	2.93389	0.406545	1	1.23423
BH695_RS03955	-0.161588	6.94146	0.406706	1	0.894041
BH695_RS13730	0.653637	1.62129	0.406868	1	1.57313
BH695_RS21330	-0.211663	5.24607	0.406949	1	0.863541
BH695_RS09735	-0.167153	9.56896	0.407588	1	0.890599
BH695_RS13725	0.302446	2.99695	0.40762	1	1.23323
BH695_RS09740	-0.172801	9.36879	0.407698	1	0.887119
BH695_RS24405	0.205147	4.91469	0.408492	1	1.1528
BH695_RS03580	0.296973	3.22954	0.408745	1	1.22856
BH695_RS12530	-0.188408	5.25548	0.408977	1	0.877573
BH695_RS22360	0.167514	5.80884	0.409595	1	1.12312
BH695_RS01265	0.220679	5.77247	0.409701	1	1.16528
BH695_RS01465	0.173203	8.41721	0.409744	1	1.12756
BH695_RS23060	-0.334435	2.40446	0.409828	1	0.793094
BH695_RS19350	-0.498493	0.76679	0.409957	1	0.707846
BH695_RS10630	0.204608	4.91915	0.41009	1	1.15237
BH695_RS20600	0.305949	3.03534	0.410157	1	1.23623
BH695_RS26920	0.594043	0.0746054	0.410173	1	1.50947
BH695_RS03150	0.33234	1.79565	0.410371	1	1.25905
BH695_RS24420	0.508764	1.93932	0.410462	1	1.42283
BH695_RS05945	-0.16074	6.48373	0.410679	1	0.894566
BH695_RS01880	0.47287	2.69458	0.410894	1	1.38787
BH695_RS03210	-0.217337	6.36491	0.411128	1	0.860152
BH695_RS12965	0.226333	7.8201	0.411562	1	1.16986
BH695_RS19555	-0.174033	5.59777	0.41207	1	0.886361
BH695_RS24850	0.205534	5.04615	0.412359	1	1.15311
BH695_RS21880	-0.156404	7.9998	0.413005	1	0.897259
BH695_RS18965	-0.325017	8.55947	0.413547	1	0.798289
BH695_RS03530	-0.193674	5.2251	0.413825	1	0.874376
BH695_RS11900	-0.16009	6.01914	0.413921	1	0.894969
BH695_RS14620	0.22363	4.69209	0.414415	1	1.16767
BH695_RS18325	-0.189927	5.16559	0.4145	1	0.87665
BH695_RS04630	0.309442	2.9891	0.414503	1	1.23923
BH695_RS19790	0.241713	5.46123	0.414593	1	1.1824
BH695_RS24350	0.149827	6.79437	0.414822	1	1.10944
BH695_RS11665	0.245195	4.24086	0.415034	1	1.18525
BH695_RS18210	0.475338	2.95401	0.415047	1	1.39024
BH695_RS12180	0.453813	2.27215	0.415238	1	1.36966
BH695_RS23755	-0.152759	6.30616	0.41559	1	0.899529
BH695_RS24930	-0.353393	4.04337	0.415997	1	0.782741
BH695_RS13425	0.345878	3.1647	0.41621	1	1.27092
BH695_RS02595	-0.657348	0.0120182	0.416571	1	0.634043
BH695_RS00680	0.364372	1.60971	0.416879	1	1.28732
BH695_RS19820	-0.325328	2.61265	0.417063	1	0.798117
BH695_RS13345	0.297088	3.25497	0.417123	1	1.22866
BH695_RS19260	-0.155431	7.9286	0.417149	1	0.897864
BH695_RS25580	0.565607	-0.231102	0.41728	1	1.48001
BH695_RS08350	-0.156611	6.1326	0.417377	1	0.89713
BH695_RS03570	0.195502	5.38923	0.417548	1	1.14512
BH695_RS03075	0.224514	4.63635	0.418011	1	1.16838
BH695_RS07320	-0.165767	10.2111	0.418137	1	0.891455
BH695_RS11505	-0.220127	4.6483	0.418175	1	0.85849
BH695_RS12230	-0.242828	4.73227	0.418595	1	0.845087
BH695_RS12090	-0.188754	10.1975	0.419078	1	0.877363
BH695_RS19285	0.161526	6.40138	0.419352	1	1.11847
BH695_RS18040	0.214835	4.74384	0.419378	1	1.16057
BH695_RS00335	-0.306613	1.80802	0.419482	1	0.808538
BH695_RS13670	0.28657	4.9969	0.419554	1	1.21974
BH695_RS00760	-0.223884	7.68047	0.419621	1	0.856257
BH695_RS22410	-0.315257	2.03706	0.419683	1	0.803708
BH695_RS03670	0.38561	1.03216	0.419748	1	1.30641
BH695_RS14665	0.298712	2.59623	0.42011	1	1.23005
BH695_RS07005	-0.252102	3.97922	0.420127	1	0.839672
BH695_RS20680	0.170325	5.61941	0.420154	1	1.12531
BH695_RS28435	0.270896	4.50508	0.420277	1	1.20656
BH695_RS18130	-0.157952	7.82867	0.420312	1	0.896296
BH695_RS20760	0.299994	2.30551	0.420406	1	1.23114
BH695_RS09925	-0.531734	0.15619	0.421335	1	0.691723
BH695_RS23605	0.235503	4.60106	0.421578	1	1.17732
BH695_RS04475	0.353789	2.62407	0.421655	1	1.27791
BH695_RS15085	0.350439	1.94171	0.422526	1	1.27495
BH695_RS16180	-0.611142	1.6768	0.422542	1	0.654678
BH695_RS19220	-0.315345	1.98716	0.422852	1	0.803659
BH695_RS26360	0.350002	3.73158	0.423325	1	1.27456
BH695_RS10370	-0.365793	3.19031	0.423456	1	0.776042
BH695_RS00580	-0.154819	8.86398	0.423619	1	0.898245
BH695_RS06465	-0.646282	2.09877	0.423689	1	0.638925
BH695_RS06740	0.264753	3.76302	0.423694	1	1.20143
BH695_RS04975	-0.280632	6.13672	0.424726	1	0.823231
BH695_RS24255	0.265937	3.73513	0.424938	1	1.20242
BH695_RS20030	-0.151327	7.92125	0.425128	1	0.900422
BH695_RS18705	0.255494	3.90297	0.425857	1	1.19374
BH695_RS20785	0.285678	3.2645	0.425961	1	1.21898
BH695_RS20735	0.395445	6.63948	0.426104	1	1.31535
BH695_RS10445	0.320842	4.85225	0.426243	1	1.24906
BH695_RS06045	0.179303	5.63545	0.426778	1	1.13234
BH695_RS04090	0.332653	4.14255	0.426789	1	1.25933
BH695_RS08625	0.223927	4.87412	0.427062	1	1.16791
BH695_RS08630	0.266527	4.80435	0.427136	1	1.20291
BH695_RS05525	-0.326189	4.7699	0.427289	1	0.797641
BH695_RS24300	-0.370204	0.819828	0.427607	1	0.773673
BH695_RS09010	-0.152626	7.55625	0.42765	1	0.899611
BH695_RS06070	0.156239	9.86097	0.427697	1	1.11438
BH695_RS12785	0.184606	6.70864	0.427943	1	1.13651
BH695_RS08990	-0.295561	4.87898	0.428155	1	0.814755
BH695_RS09875	0.350364	2.37106	0.428215	1	1.27488
BH695_RS07135	-0.321397	3.22223	0.428282	1	0.800294
BH695_RS18410	0.258252	3.78133	0.428643	1	1.19603
BH695_RS17645	-0.428729	0.7304	0.428721	1	0.742916
BH695_RS00005	0.239993	4.49991	0.428747	1	1.18099
BH695_RS24000	0.180313	5.37942	0.42883	1	1.13313
BH695_RS02690	0.490087	1.40856	0.428848	1	1.40453
BH695_RS04970	-0.212148	5.6027	0.42939	1	0.863251
BH695_RS01460	-0.164201	8.86692	0.429895	1	0.892423
BH695_RS00270	-0.173351	5.41142	0.429922	1	0.886781
BH695_RS00240	-0.391772	3.75821	0.429946	1	0.762193
BH695_RS05735	0.177704	7.39564	0.430117	1	1.13108
BH695_RS10335	-0.23412	4.21291	0.43018	1	0.850203
BH695_RS03255	0.434964	0.236355	0.430255	1	1.35188
BH695_RS10200	0.306293	2.08061	0.430376	1	1.23653
BH695_RS06775	0.221459	5.94619	0.430462	1	1.16591
BH695_RS08540	-0.31432	1.12715	0.430682	1	0.80423
BH695_RS10515	-0.152383	7.35633	0.430842	1	0.899763
BH695_RS08435	0.336358	1.30183	0.430951	1	1.26257
BH695_RS00630	-0.319382	1.96389	0.431036	1	0.801413
BH695_RS28235	-0.471359	6.28666	0.431551	1	0.721285
BH695_RS21650	-0.154817	12.1624	0.431799	1	0.898247
BH695_RS16640	-0.155904	9.38619	0.4321	1	0.89757
BH695_RS23360	0.28911	3.34588	0.432228	1	1.22189
BH695_RS20355	-0.229586	7.78951	0.432398	1	0.852879
BH695_RS19190	0.240439	4.14356	0.432566	1	1.18135
BH695_RS09430	-0.330106	12.6802	0.432713	1	0.795478
BH695_RS06085	-0.225878	4.59268	0.432733	1	0.855074
BH695_RS08650	-0.359418	4.23773	0.433326	1	0.779479
BH695_RS15720	-0.297919	2.84799	0.433454	1	0.813425
BH695_RS15010	0.177431	5.25339	0.433527	1	1.13087
BH695_RS01050	0.284183	3.14101	0.43355	1	1.21772
BH695_RS04550	0.36446	1.67402	0.433637	1	1.2874
BH695_RS24045	-0.29263	2.99074	0.433687	1	0.816412
BH695_RS04620	0.16226	7.69289	0.433782	1	1.11904
BH695_RS11090	0.154725	6.78048	0.433805	1	1.11321
BH695_RS16675	-0.246756	4.49036	0.43407	1	0.842789
BH695_RS08035	-0.181001	6.94073	0.4343	1	0.88209
BH695_RS22345	-0.152334	7.62565	0.434424	1	0.899793
BH695_RS14825	-0.495371	1.27022	0.43469	1	0.709379
BH695_RS19140	-0.236283	6.05017	0.434735	1	0.848929
BH695_RS22635	0.507366	2.25778	0.435059	1	1.42145
BH695_RS21525	-0.142579	6.62844	0.435245	1	0.905899
BH695_RS06835	0.304583	4.12953	0.436071	1	1.23506
BH695_RS19325	0.252245	3.81647	0.436074	1	1.19106
BH695_RS06040	0.274972	4.91779	0.436806	1	1.20997
BH695_RS07590	-0.303663	2.85854	0.437077	1	0.810193
BH695_RS23770	0.295749	2.13257	0.437136	1	1.22752
BH695_RS07445	-0.278988	3.18249	0.437241	1	0.824169
BH695_RS23575	-0.276261	3.96435	0.437465	1	0.825729
BH695_RS07415	-0.143389	7.45948	0.437474	1	0.90539
BH695_RS00405	-0.192821	5.48721	0.437629	1	0.874894
BH695_RS11445	-0.154282	7.4054	0.437687	1	0.898579
BH695_RS21905	0.30907	2.43587	0.437849	1	1.23891
BH695_RS21385	-0.473413	3.01522	0.438061	1	0.720259
BH695_RS10810	-0.151393	8.94655	0.438142	1	0.900381
BH695_RS14375	-0.234279	4.09493	0.438339	1	0.85011
BH695_RS24825	-0.583864	1.18012	0.438874	1	0.667174
BH695_RS24160	0.294705	3.44333	0.439088	1	1.22663
BH695_RS24310	-0.221135	5.06205	0.439294	1	0.85789
BH695_RS02100	-0.241636	4.59311	0.439335	1	0.845786
BH695_RS27495	0.237902	4.28141	0.439404	1	1.17928
BH695_RS25300	-0.152268	9.92802	0.439816	1	0.899835
BH695_RS27805	-0.403839	1.84712	0.439942	1	0.755844
BH695_RS13885	0.246276	5.17273	0.440508	1	1.18614
BH695_RS20275	-0.278435	3.25637	0.440662	1	0.824485
BH695_RS01150	-0.185127	6.4868	0.441943	1	0.879572
BH695_RS11950	-0.157606	7.08763	0.442046	1	0.896512
BH695_RS20215	0.240644	4.07901	0.442115	1	1.18152
BH695_RS16710	0.150966	7.02957	0.442156	1	1.11031
BH695_RS16210	-0.233535	4.94865	0.442802	1	0.850548
BH695_RS14955	-0.186489	5.23274	0.442871	1	0.878741
BH695_RS20830	0.330967	3.52835	0.443256	1	1.25786
BH695_RS07365	-0.175093	7.1926	0.443262	1	0.885711
BH695_RS12680	-0.152169	11.0053	0.44454	1	0.899897
BH695_RS12750	-0.139583	7.07642	0.445018	1	0.907781
BH695_RS03165	0.272378	3.40829	0.445108	1	1.2078
BH695_RS10925	0.14442	6.27647	0.44578	1	1.10529
BH695_RS08875	0.286212	2.53976	0.446145	1	1.21943
BH695_RS00540	0.278089	3.06258	0.446177	1	1.21259
BH695_RS16430	0.271013	3.34172	0.446369	1	1.20666
BH695_RS05055	0.459767	3.50008	0.446627	1	1.37532
BH695_RS22385	0.273094	3.74752	0.44675	1	1.2084
BH695_RS11550	-0.157257	9.93852	0.446755	1	0.896728
BH695_RS12245	0.20556	4.84589	0.44682	1	1.15313
BH695_RS28490	-0.505578	-0.457511	0.446867	1	0.704378
BH695_RS12150	-0.172828	5.29297	0.447304	1	0.887102
BH695_RS03585	-0.233813	4.92472	0.447419	1	0.850384
BH695_RS19515	0.1585	6.61775	0.448001	1	1.11613
BH695_RS12515	-0.152865	6.18299	0.44811	1	0.899462
BH695_RS02920	-0.27975	3.87434	0.448884	1	0.823734
BH695_RS21580	-0.199189	4.88443	0.449045	1	0.87104
BH695_RS13755	0.170955	5.47486	0.449528	1	1.1258
BH695_RS03895	0.161363	7.21406	0.449651	1	1.11834
BH695_RS10215	0.144821	6.6415	0.450144	1	1.10559
BH695_RS20740	0.559171	1.63019	0.45028	1	1.47342
BH695_RS25345	0.535134	2.64784	0.450597	1	1.44908
BH695_RS20465	-0.223339	7.65007	0.45076	1	0.85658
BH695_RS02640	-0.14168	7.21524	0.451081	1	0.906463
BH695_RS07795	0.162305	5.52689	0.451287	1	1.11907
BH695_RS00135	0.461548	1.33039	0.451525	1	1.37702
BH695_RS26895	0.7904	0.429908	0.452108	1	1.72955
BH695_RS21380	-0.339478	3.51916	0.45245	1	0.790327
BH695_RS27900	-0.377683	3.41558	0.452488	1	0.769673
BH695_RS12890	0.68077	-0.10253	0.453244	1	1.60299
BH695_RS09130	0.146289	6.05447	0.453339	1	1.10672
BH695_RS01280	-0.187996	4.90562	0.453358	1	0.877824
BH695_RS15035	-0.324903	3.45865	0.453404	1	0.798352
BH695_RS14570	0.200898	5.56911	0.45357	1	1.14941
BH695_RS07200	-0.297332	1.37089	0.453645	1	0.813756
BH695_RS09120	-0.25576	8.19993	0.453869	1	0.837546
BH695_RS23490	0.391237	1.92371	0.453883	1	1.31152
BH695_RS11285	-0.152765	8.68807	0.453937	1	0.899525
BH695_RS09685	-0.27191	4.35133	0.454104	1	0.828222
BH695_RS05225	-0.138365	6.4094	0.45428	1	0.908548
BH695_RS16690	0.222582	4.37484	0.454651	1	1.16682
BH695_RS12935	0.152535	5.80843	0.454915	1	1.11152
BH695_RS23890	-0.187422	7.99523	0.454965	1	0.878174
BH695_RS03385	0.329856	2.45503	0.455175	1	1.25689
BH695_RS16865	0.245821	4.18777	0.455224	1	1.18577
BH695_RS06890	0.19213	4.88429	0.455317	1	1.14245
BH695_RS26960	-0.605483	0.195222	0.455335	1	0.657251
BH695_RS12055	0.243656	5.62906	0.455897	1	1.18399
BH695_RS14030	0.288281	3.62983	0.456002	1	1.22118
BH695_RS24035	0.349742	0.88349	0.456088	1	1.27433
BH695_RS05245	-0.143904	8.83279	0.456453	1	0.905067
BH695_RS25560	0.442813	1.13992	0.456545	1	1.35925
BH695_RS22760	0.205957	4.51709	0.456619	1	1.15345
BH695_RS19895	-0.137859	7.56309	0.456672	1	0.908867
BH695_RS10495	-0.136831	7.13644	0.456672	1	0.909515
BH695_RS17630	-0.149581	5.86224	0.457025	1	0.901512
BH695_RS11195	0.234432	4.01398	0.457449	1	1.17644
BH695_RS15260	-0.314664	1.59507	0.457678	1	0.804038
BH695_RS23665	0.536862	0.0959141	0.457994	1	1.45081
BH695_RS17635	0.329149	2.07184	0.458265	1	1.25627
BH695_RS24240	-0.208048	5.52696	0.458524	1	0.865708
BH695_RS17650	0.279911	2.04369	0.458758	1	1.21412
BH695_RS07025	-0.235915	5.33819	0.459068	1	0.849146
BH695_RS22920	0.290107	3.03222	0.459124	1	1.22273
BH695_RS10050	0.287341	3.25922	0.459216	1	1.22039
BH695_RS01290	-0.449245	7.82355	0.459876	1	0.732426
BH695_RS00505	-0.1939	6.22238	0.459919	1	0.874239
BH695_RS20710	0.218416	5.20351	0.460205	1	1.16346
BH695_RS08780	-0.735599	4.17409	0.460469	1	0.600569
BH695_RS23525	0.147424	5.9128	0.460562	1	1.10759
BH695_RS27080	0.316306	1.9768	0.460596	1	1.24514
BH695_RS07155	-0.233449	3.9376	0.461644	1	0.850599
[truncated: 2,791 more rows]
